# Supplementary material for: Efficient molasses fermentation under high salinity by inocula of marine and terrestrial origin
Source: Biotechnol Biofuels. 2017 Jan 31;10:23. doi: 10.1186/s13068-017-0701-8 (PMC5282813; doi:10.1186/s13068-017-0701-8)
Supplement: Supplementary file 2 — Additional file 2. List of all bacterial sequences (Operational Taxonomic Unit, OTU) found in all samples of the study sequenced for 16S rRNA. [file 13068_2017_701_MOESM2_ESM.xlsx]

## Sheet: Foglio1
Environment	Marine	Marine	Marine	Marine	Terrestrial	Terrestrial	Terrestrial	Terrestrial	Taxonomy
Sample	OLR 5 start	OLR 5 end/ OLR 10 start	OLR 10 end	OLR 10 biofilm	OLR 5 start	OLR 5 end/ OLR 10 start	OLR 10 end	OLR 10 biofilm	Kingdom	Phylum	Class	Order	Family	Genus	Species
Otu0001	26.2644	7.43749	0	0.0130907	35.505	31.6211	0	0	k__Bacteria(100)	p__Proteobacteria(100)	c__Betaproteobacteria(100)	o__Burkholderiales(100)	f__Alcaligenaceae(100)	g__Alcaligenes(84)	s__faecalis(84)
Otu0002	23.8128	37.1874	2.0417	2.31706	11.522	2.19896	3.88093	4.84419	k__Bacteria(100)	p__Bacteroidetes(100)	c__Bacteroidia(100)	o__Bacteroidales(100)	f__Bacteroidaceae(100)	g__Bacteroides(100)	s__coprosuis(100)
Otu0003	11.6664	3.1417	1.6073	6.04791	8.36415	6.55291	12.5848	20.6352	k__Bacteria(100)	p__Bacteroidetes(100)	c__Bacteroidia(100)	o__Bacteroidales(100)	f__Bacteroidaceae(100)	g__Bacteroides(100)	s__coprosuis(100)
Otu0004	14.5294	3.39816	9.29626	10.8129	6.54339	2.92022	19.4424	8.26009	k__Bacteria(100)	p__Bacteroidetes(100)	c__Bacteroidia(100)	o__Bacteroidales(100)	f__Bacteroidaceae(100)	g__Bacteroides(100)	s__coprosuis(100)
Otu0005	0	5.47125	7.73241	9.33368	1.87767	7.74035	7.00829	16.0607	k__Bacteria(100)	p__Synergistetes(100)	c__Synergistia(100)	o__Synergistales(100)	f__Dethiosulfovibrionaceae(100)	g__Aminobacterium(100)	unclassified(100)
Otu0006	0	0	0	0	0	24.6812	0.527506	0.029964	k__Bacteria(100)	p__Bacteroidetes(100)	c__Bacteroidia(100)	o__Bacteroidales(100)	f__Marinilabiaceae(100)	g__Anaerophaga(100)	s__thermohalophila(100)
Otu0007	1.60295	8.99765	3.17116	9.17659	3.84068	0.343038	4.37076	2.89652	k__Bacteria(100)	p__Firmicutes(100)	c__Clostridia(100)	o__Clostridiales(100)	f__[Tissierellaceae](100)	g__Tepidimicrobium(100)	unclassified(100)
Otu0009	0.480027	2.41505	1.12945	2.42178	1.10953	3.13132	2.71289	3.98522	k__Bacteria(100)	p__Firmicutes(100)	c__Clostridia(100)	o__Clostridiales(100)	f__[Tissierellaceae](100)	g__Tissierella_Soehngenia(98)	unclassified(98)
Otu0010	0.325733	1.47467	14.2485	8.77078	0	0	0	0.0399521	k__Bacteria(100)	p__Firmicutes(100)	c__Clostridia(100)	o__Clostridiales(100)	f__Eubacteriaceae(100)	g__Garciella(100)	unclassified(100)
Otu0011	0.368592	1.04723	0.434405	5.51119	0.540541	1.42493	1.20573	2.89652	k__Bacteria(100)	p__Firmicutes(100)	c__Bacilli(100)	o__Lactobacillales(100)	f__Lactobacillaceae(100)	g__Lactobacillus(100)	s__manihotivorans(100)
Otu0012	2.90588	1.32507	4.38749	2.52651	1.70697	0.343038	1.20573	0.469437	k__Bacteria(100)	p__Firmicutes(100)	c__Clostridia(100)	o__Clostridiales(100)	f__Peptococcaceae(100)	g__Desulfonispora(100)	s__thiosulfatigenes(100)
Otu0013	2.9916	2.39367	1.21633	3.11559	0.056899	0.0175917	0.188395	0.329604	k__Bacteria(100)	p__Firmicutes(100)	c__Clostridia(100)	o__Clostridiales(100)	f__[Tissierellaceae](100)	g__Anaerococcus(100)	unclassified(100)
Otu0015	3.00874	1.81663	0.0434405	0.157089	3.69844	0.93236	0.037679	0.409509	k__Bacteria(100)	p__Firmicutes(100)	c__Clostridia(100)	o__Clostridiales(100)	f__[Tissierellaceae](100)	g__Sedimentibacter(100)	unclassified(100)
Otu0016	0	0.0641163	0.130321	0.327268	0	0.10555	5.46345	5.31362	k__Bacteria(100)	p__Firmicutes(100)	c__Clostridia(100)	o__Clostridiales(100)	f__Clostridiaceae(100)	g__Clostridium(100)	unclassified(100)
Otu0017	0	0.0213721	9.51347	0.405812	0	0.0175917	14.0166	0	k__Bacteria(100)	p__Firmicutes(100)	c__Bacilli(100)	o__Bacillales(100)	f__Bacillaceae(100)	g__Bacillus(100)	s__oleronius(98)
Otu0019	0.574319	1.28233	1.43354	1.13889	2.73115	0.879585	1.13037	0.719137	k__Bacteria(100)	p__Bacteroidetes(100)	c__Bacteroidia(100)	o__Bacteroidales(100)	f__Bacteroidaceae(100)	g__Bacteroides(100)	unclassified(97)
Otu0021	0.274301	2.09446	2.21546	2.35633	0.256046	0.756443	2.03466	0.239712	k__Bacteria(100)	p__Bacteroidetes(100)	c__Bacteroidia(100)	o__Bacteroidales(100)	f__Porphyromonadaceae(100)	g__Proteiniphilum(100)	s__acetatigenes(100)
Otu0022	0	0.0213721	0.086881	0.589082	0	0.967543	0.226074	3.53576	k__Bacteria(100)	p__Proteobacteria(100)	c__Deltaproteobacteria(100)	o__Desulfovibrionales(100)	f__Desulfovibrionaceae(100)	g__Desulfovibrio(100)	s__cuneatus(100)
Otu0023	0.0257158	0.0427442	2.78019	3.22032	0	0	0.565185	1.59808	k__Bacteria(100)	p__Firmicutes(100)	c__Bacilli(100)	o__Lactobacillales(100)	f__Lactobacillaceae(100)	g__Lactobacillus(100)	s__plantarum(100)
Otu0024	0	0	0	0	0.682788	0.985135	0.263753	3.4159	k__Bacteria(100)	p__Proteobacteria(100)	c__Deltaproteobacteria(100)	o__Desulfovibrionales(100)	f__Desulfovibrionaceae(100)	g__Desulfovibrio(100)	unclassified(100)
Otu0025	0	0	0.434405	2.31706	0.056899	0.606914	0.828937	1.87775	k__Bacteria(100)	p__Firmicutes(100)	c__Clostridia(100)	o__Clostridiales(100)	f__[Tissierellaceae](100)	g__Peptoniphilus(100)	unclassified(100)
Otu0026	0.968627	3.35542	0.130321	0.157089	2.78805	0.10555	0	0.029964	k__Bacteria(100)	p__Firmicutes(100)	c__Clostridia(100)	o__Clostridiales(100)	f__Lachnospiraceae(100)	g__Defluviitalea(100)	s__saccharophila(100)
Otu0027	0.0342877	0.192349	0.086881	0.536719	0	0.0527751	1.4318	2.61686	k__Bacteria(100)	p__Firmicutes(100)	c__Clostridia(100)	o__Clostridiales(100)	f__[Tissierellaceae](100)	g__Tepidimicrobium(100)	unclassified(100)
Otu0028	0	0.0213721	13.4231	0.523629	0	0.00879585	0	0	k__Bacteria(100)	p__Proteobacteria(100)	c__Betaproteobacteria(100)	o__Burkholderiales(100)	f__Alcaligenaceae(100)	g__Alcaligenes(100)	s__faecalis(100)
Otu0029	0.651466	0.192349	0.521286	2.14688	0.170697	0.149529	0.263753	0.319616	k__Bacteria(100)	p__Firmicutes(100)	c__Bacilli(100)	o__Lactobacillales(100)	f__Aerococcaceae(100)	g__Facklamia(100)	unclassified(100)
Otu0031	0.80576	0.0213721	0	0.0523629	0.768137	1.30179	0.113037	0.119856	k__Bacteria(100)	p__Bacteroidetes(100)	c__Bacteroidia(100)	o__Bacteroidales(100)	f__Porphyromonadaceae(100)	g__Proteiniphilum(100)	s__acetatigenes(100)
Otu0020	0	0.128233	1.91138	0.863987	1.93457	0.219896	0.301432	0.519377	k__Bacteria(100)	p__Bacteroidetes(100)	c__Bacteroidia(100)	o__Bacteroidales(100)	f__Porphyromonadaceae(100)	g__Proteiniphilum(51)	s__acetatigenes(51)
Otu0033	0	3.59051	0.260643	0.471266	0.369844	0.0175917	0	0.129844	k__Bacteria(100)	p__Firmicutes(100)	c__Clostridia(100)	o__MBA08(100)	unclassified(100)	unclassified(100)	unclassified(100)
Otu0034	0.102863	0.0213721	0.086881	0.746171	0.199147	0.0615709	0	1.44826	k__Bacteria(100)	p__Firmicutes(100)	c__Bacilli(100)	o__Lactobacillales(100)	f__Enterococcaceae(100)	g__Enterococcus(100)	unclassified(100)
Otu0036	0.111435	0.876256	0.86881	0.628354	0.540541	0.140734	0.904295	0.459449	k__Bacteria(100)	p__Firmicutes(100)	c__OPB54(100)	unclassified(100)	unclassified(100)	unclassified(100)	unclassified(100)
Otu0038	0.505743	0.0427442	0.130321	0.471266	0.853485	0.140734	0.075358	0.639233	k__Bacteria(100)	p__Firmicutes(100)	c__Clostridia(100)	o__Clostridiales(100)	f__Clostridiaceae(100)	g__Clostridium(100)	s__tetani(100)
Otu0008	0	0.128233	0.521286	0.392722	0.0284495	0.413405	2.29842	0.419497	k__Bacteria(100)	p__Bacteroidetes(100)	c__Bacteroidia(100)	o__Bacteroidales(100)	f__Porphyromonadaceae(100)	g__Proteiniphilum(100)	s__acetatigenes(100)
Otu0039	0.0171438	0.470186	0.130321	1.28289	0	0.325446	0.037679	0.169796	k__Bacteria(100)	p__Firmicutes(100)	c__Clostridia(100)	o__MBA08(100)	unclassified(100)	unclassified(100)	unclassified(100)
Otu0040	0.634322	0.0427442	0.0434405	0.222542	1.65007	0.184713	0.037679	0.0399521	k__Bacteria(100)	p__Firmicutes(100)	c__Clostridia(100)	o__Clostridiales(100)	f__Clostridiaceae(100)	g__Proteiniborus(100)	s__ethanoligenes(100)
Otu0042	0	0.0213721	0.217202	0.261814	0	0.263875	1.6202	0.719137	k__Bacteria(100)	p__Firmicutes(100)	c__Clostridia(100)	o__MBA08(100)	unclassified(100)	unclassified(100)	unclassified(100)
Otu0043	0.0857192	0.0213721	0.0434405	0.0785443	0.369844	0.0351834	0	1.33839	k__Bacteria(100)	p__Proteobacteria(100)	c__Gammaproteobacteria(100)	o__Enterobacteriales(100)	f__Enterobacteriaceae(100)	g__Aquamonas(100)	s__haywardensis(100)
Otu0041	0	0.277837	1.30321	1.53161	0	0	0	0	k__Bacteria(100)	p__Firmicutes(100)	c__Clostridia(100)	o__Clostridiales(100)	f__Lachnospiraceae(100)	g__Coprococcus(100)	unclassified(100)
Otu0044	0	0.427442	0.347524	0.955622	0	0.149529	0.075358	0.319616	k__Bacteria(100)	p__Firmicutes(99)	c__Clostridia(99)	o__Clostridiales(99)	f__Ruminococcaceae(99)	g__Papillibacter(99)	s__cinnamivorans(99)
Otu0046	0.0600034	0.0641163	0.130321	0.641445	0.056899	0.149529	0.188395	0.619257	k__Bacteria(100)	p__Firmicutes(100)	c__Bacilli(100)	o__Lactobacillales(100)	f__Enterococcaceae(99)	g__Enterococcus(99)	unclassified(63)
Otu0045	0	0	0	0	0.540541	1.09069	0	0.0499401	k__Bacteria(100)	p__Spirochaetes(100)	c__Spirochaetes(100)	o__Sphaerochaetales(100)	f__Sphaerochaetaceae(100)	g__Sphaerochaeta(100)	unclassified(100)
Otu0047	0.591462	0.256465	0.173762	0.36654	0.256046	0.0175917	0.339111	0.119856	k__Bacteria(100)	p__Firmicutes(100)	c__Clostridia(100)	o__Clostridiales(100)	f__Peptococcaceae(100)	g__Desulfonispora(100)	s__thiosulfatigenes(100)
Otu0048	0.18001	0.0854884	0.608167	1.03417	0.227596	0.0351834	0.075358	0.0898921	k__Bacteria(100)	p__Firmicutes(100)	c__Clostridia(100)	o__Clostridiales(100)	f__Eubacteriaceae(100)	g__Garciella(100)	unclassified(100)
Otu0049	0	0.128233	0.304083	0.890169	0.0284495	0.202305	0.226074	0.239712	k__Bacteria(100)	p__Firmicutes(100)	c__Clostridia(100)	o__Clostridiales(100)	f__Caldicoprobacteraceae(100)	g__Caldicoprobacter(100)	unclassified(100)
Otu0050	0.771473	0.534302	0.086881	0.0392722	0	0.10555	0	0	k__Bacteria(100)	p__Firmicutes(100)	c__Clostridia(100)	o__Clostridiales(100)	f__Clostridiaceae(100)	g__Clostridium(100)	s__halophilum(100)
Otu0051	0.162866	0.683907	0.217202	0.36654	0.113798	0.0351834	0.75358	0.179784	k__Bacteria(100)	p__Firmicutes(100)	c__Clostridia(100)	o__Clostridiales(100)	f__Lachnospiraceae(100)	g__Coprococcus(100)	unclassified(100)
Otu0052	0.0857192	0.0641163	0	0.0261814	2.53201	0.193509	0	0.00998801	k__Bacteria(100)	p__Firmicutes(100)	c__Clostridia(100)	o__Clostridiales(100)	f__Lachnospiraceae(100)	g__Defluviitalea(100)	s__saccharophila(100)
Otu0053	0.617178	0.149605	0.130321	0.0523629	0.483642	0.0615709	0.075358	0.109868	k__Bacteria(100)	p__Firmicutes(100)	c__Clostridia(100)	o__Clostridiales(100)	f__Lachnospiraceae(100)	g__Defluviitalea(100)	s__saccharophila(100)
Otu0058	0.0342877	0.256465	0	0.117816	0.0284495	0.246284	0.226074	0.429485	k__Bacteria(100)	p__Firmicutes(100)	c__Clostridia(100)	o__MBA08(100)	unclassified(100)	unclassified(100)	unclassified(100)
Otu0059	0.0771473	0.10686	0.608167	0.680717	0.0284495	0.0175917	0.037679	0.169796	k__Bacteria(100)	p__Firmicutes(100)	c__Clostridia(100)	o__Clostridiales(100)	f__Caldicoprobacteraceae(100)	g__Caldicoprobacter(100)	unclassified(100)
Otu0060	0.44574	0.213721	0.217202	0.196361	0	0	0.452148	0.0399521	k__Bacteria(100)	p__Firmicutes(100)	c__Clostridia(100)	o__Clostridiales(100)	f__Eubacteriaceae(100)	g__Garciella(100)	unclassified(100)
Otu0062	0.0342877	0	0.260643	0.562901	0.0284495	0.0263875	0.113037	0.359569	k__Bacteria(100)	p__Firmicutes(100)	c__Bacilli(100)	o__Lactobacillales(100)	f__Lactobacillaceae(100)	g__Lactobacillus(100)	s__brevis(99)
Otu0063	0.0342877	0.128233	0.130321	0.143998	0	0.325446	0.075358	0.289652	k__Bacteria(100)	p__Firmicutes(100)	c__Clostridia(100)	o__Natranaerobiales(81)	f__Natranaerobiaceae(81)	g__Natronoanaerobium(81)	s__salstagnum(81)
Otu0064	0.00857192	0.0427442	0.304083	0.602173	0.056899	0.0615709	0.075358	0.219736	k__Bacteria(100)	p__Firmicutes(100)	c__Bacilli(100)	o__Lactobacillales(100)	f__Aerococcaceae(100)	g__Atopostipes(100)	s__suicloacalis(100)
Otu0066	0.0428596	0.0213721	0.086881	0.248724	0	0	0.791258	0.379545	k__Bacteria(100)	p__Firmicutes(100)	c__Clostridia(100)	o__Clostridiales(100)	f__[Tissierellaceae](100)	g__Anaerococcus(100)	unclassified(100)
Otu0067	0.385736	0.0213721	0.173762	0.418903	0	0	0	0	k__Bacteria(100)	p__Firmicutes(100)	c__Bacilli(100)	o__Lactobacillales(100)	f__Lactobacillaceae(100)	g__Pediococcus(100)	s__acidilactici(100)
Otu0070	0	0.0854884	0.0434405	0.130907	0.0284495	0.114346	0.188395	0.399521	k__Bacteria(100)	p__Firmicutes(100)	c__Clostridia(100)	o__Clostridiales(100)	f__[Tissierellaceae](100)	g__Tepidimicrobium(100)	unclassified(100)
Otu0071	0.0514315	0.0427442	0.086881	0.353449	0.0284495	0.0175917	0	0.329604	k__Bacteria(100)	p__Firmicutes(100)	c__Clostridia(100)	o__Clostridiales(100)	f__Peptostreptococcaceae(100)	g__Peptostreptococcus(100)	unclassified(100)
Otu0073	0.0171438	0.341953	0.608167	0.405812	0	0	0.075358	0.0799041	k__Bacteria(100)	p__Firmicutes(100)	c__Clostridia(100)	o__Clostridiales(100)	f__[Tissierellaceae](100)	g__Tepidimicrobium(100)	unclassified(100)
Otu0072	0.00857192	0.10686	0.738488	0.641445	0	0	0	0.00998801	k__Bacteria(100)	p__Firmicutes(100)	c__Clostridia(100)	o__Clostridiales(100)	f__Eubacteriaceae(100)	g__Garciella(100)	unclassified(100)
Otu0075	0.0685753	0.363325	0.086881	0.405812	0.0284495	0.0263875	0.037679	0.0599281	k__Bacteria(100)	p__Firmicutes(100)	c__Clostridia(100)	o__Clostridiales(100)	f__[Tissierellaceae](100)	g__Tepidimicrobium(100)	unclassified(100)
Otu0076	0.0857192	0.0213721	0	0.0261814	0	0.140734	0.226074	0.29964	k__Bacteria(100)	p__Firmicutes(100)	c__Bacilli(100)	o__Lactobacillales(100)	f__Lactobacillaceae(100)	g__Lactobacillus(100)	s__zeae(100)
Otu0077	0.411452	0.0427442	0.130321	0.130907	0.0284495	0.00879585	0	0	k__Bacteria(100)	p__Firmicutes(100)	c__Clostridia(100)	o__Thermoanaerobacterales(100)	f__Thermoanaerobacteraceae(100)	g__Desulforudis(100)	s__audaxviator(100)
Otu0078	0.0342877	0.170977	0.217202	0.497447	0.142248	0	0.037679	0.00998801	k__Bacteria(100)	p__Firmicutes(100)	c__Clostridia(100)	o__Clostridiales(100)	f__[Tissierellaceae](100)	g__Sporanaerobacter(100)	unclassified(100)
Otu0079	0.137151	0.10686	0.173762	0.235633	0.199147	0.00879585	0.226074	0.029964	k__Bacteria(100)	p__Firmicutes(100)	c__Clostridia(100)	o__Clostridiales(100)	f__Peptococcaceae(100)	g__Desulfonispora(100)	s__thiosulfatigenes(100)
Otu0081	0	0	0.173762	0	0	0.0439792	1.84627	0	k__Bacteria(100)	p__Firmicutes(100)	c__Bacilli(100)	o__Bacillales(100)	f__Bacillaceae(100)	g__Bacillus(97)	s__ginsengihumi(97)
Otu0082	0	0.0213721	0.173762	0.222542	0.0284495	0.0175917	0.113037	0.289652	k__Bacteria(100)	p__Firmicutes(100)	c__Bacilli(100)	o__Lactobacillales(100)	f__Lactobacillaceae(100)	g__Lactobacillus(100)	s__manihotivorans(100)
Otu0084	0	0	0	0	0	0.404609	0.113037	0.0799041	k__Bacteria(100)	p__Firmicutes(100)	c__Clostridia(100)	o__Clostridiales(100)	f__Clostridiaceae(100)	g__Oxobacter(100)	unclassified(100)
Otu0083	0.162866	0.0641163	0.347524	0.170179	0.056899	0.0703668	0.075358	0.019976	k__Bacteria(100)	p__Firmicutes(100)	c__Clostridia(100)	o__Clostridiales(100)	f__Peptococcaceae(100)	g__Desulfonispora(100)	s__thiosulfatigenes(100)
Otu0085	0	0	0	0	0.170697	0.123142	0.075358	0.339592	k__Bacteria(100)	p__Firmicutes(100)	c__Clostridia(100)	o__Clostridiales(100)	f__[Tissierellaceae](100)	g__Sedimentibacter(100)	unclassified(100)
Otu0086	0	0	0	0.143998	0	0.237488	0	0.169796	k__Bacteria(100)	p__Firmicutes(100)	c__Clostridia(100)	o__Clostridiales(100)	f__[Mogibacteriaceae](100)	unclassified(100)	unclassified(100)
Otu0087	0	0.0427442	2.0417	0.0654536	0	0	0	0	k__Bacteria(100)	p__Firmicutes(100)	c__Bacilli(100)	o__Bacillales(100)	f__Bacillaceae(100)	g__Oceanobacillus(100)	s__chironomi(100)
Otu0088	0	0	0	0	0	0.140734	0.113037	0.339592	k__Bacteria(100)	p__Firmicutes(100)	c__Clostridia(100)	o__Clostridiales(100)	f__Clostridiaceae(100)	g__Clostridium(100)	unclassified(100)
Otu0089	0	0	2.17202	0.0392722	0	0	0	0	k__Bacteria(100)	p__Tenericutes(100)	c__Mollicutes(100)	o__Acholeplasmatales(100)	f__Acholeplasmataceae(100)	g__Acholeplasma(100)	unclassified(100)
Otu0091	0	0.961744	0	0.091635	0	0	0	0	k__Bacteria(100)	p__Firmicutes(100)	c__Clostridia(100)	o__Clostridiales(100)	f__Eubacteriaceae(100)	g__Garciella(100)	unclassified(100)
Otu0093	0	0	0.086881	0.0523629	0	0.0351834	0.037679	0.389533	k__Bacteria(100)	p__Firmicutes(100)	c__Bacilli(100)	o__Lactobacillales(100)	f__Lactobacillaceae(100)	g__Lactobacillus(100)	unclassified(92)
Otu0092	0	0.0641163	0	0.0130907	0.0284495	0.378221	0	0.019976	k__Bacteria(100)	p__Firmicutes(100)	c__Clostridia(100)	o__Clostridiales(100)	f__[Tissierellaceae](100)	g__Tissierella_Soehngenia(100)	unclassified(100)
Otu0095	0.0171438	0	0.086881	0.562901	0	0	0	0.019976	k__Bacteria(100)	p__Firmicutes(100)	c__Clostridia(100)	o__Clostridiales(100)	f__Ruminococcaceae(100)	g__Papillibacter(100)	s__cinnamivorans(100)
Otu0096	0	0	0.217202	0.0130907	0	0	1.58252	0	k__Bacteria(100)	p__Firmicutes(100)	c__Bacilli(100)	o__Bacillales(100)	f__Bacillaceae(100)	g__Virgibacillus(100)	unclassified(94)
Otu0099	0	0.0213721	0	0	0	0.0703668	0.037679	0.369557	k__Bacteria(100)	p__Firmicutes(100)	c__Clostridia(100)	o__Clostridiales(92)	f__Peptostreptococcaceae(88)	g__[Clostridium](88)	s__litorale(88)
Otu0103	0	0	0	0	0.0284495	0.00879585	0.075358	0.419497	k__Bacteria(100)	p__Firmicutes(100)	c__Clostridia(100)	o__Clostridiales(100)	f__[Tissierellaceae](100)	g__Peptoniphilus(100)	unclassified(100)
Otu0100	0	0	0	0.091635	0.0284495	0.0263875	0.075358	0.329604	k__Bacteria(100)	p__Proteobacteria(100)	c__Deltaproteobacteria(100)	o__Desulfovibrionales(100)	f__Desulfovibrionaceae(96)	g__Desulfovibrio(96)	s__longreachensis(96)
Otu0102	0.00857192	0.128233	0.521286	0.287996	0	0	0.075358	0.029964	k__Bacteria(100)	p__Tenericutes(100)	c__RF3(100)	o__ML615J-28(100)	unclassified(100)	unclassified(100)	unclassified(100)
Otu0101	0.0600034	0.149605	0	0	0.0853485	0.25508	0	0	k__Bacteria(100)	p__Firmicutes(100)	c__Clostridia(100)	o__Clostridiales(100)	f__Lachnospiraceae(100)	g__Defluviitalea(100)	s__saccharophila(100)
Otu0106	0.162866	0.149605	0.217202	0.117816	0.0284495	0.0175917	0.037679	0.00998801	k__Bacteria(100)	p__Firmicutes(100)	c__Clostridia(100)	o__Clostridiales(100)	f__Peptococcaceae(100)	g__Desulfonispora(100)	s__thiosulfatigenes(100)
Otu0108	0.0514315	0	0.086881	0.418903	0	0	0	0.0399521	k__Bacteria(100)	p__Firmicutes(100)	c__Bacilli(100)	o__Lactobacillales(100)	f__Enterococcaceae(100)	g__Enterococcus(100)	s__cecorum(94)
Otu0107	0	0	0	0.0130907	0.0284495	0.263875	0.339111	0.029964	k__Bacteria(100)	p__Firmicutes(100)	c__Clostridia(100)	o__MBA08(100)	unclassified(100)	unclassified(100)	unclassified(100)
Otu0109	0	0.0213721	0	0	0.0284495	0.228692	0	0.14982	k__Bacteria(100)	p__Firmicutes(100)	c__Clostridia(100)	o__Clostridiales(100)	f__Ruminococcaceae(100)	g__Clostridium(87)	s__cellulolyticum(87)
Otu0069	0.00857192	0.0213721	0.0434405	0.130907	0	0.123142	0.037679	0.139832	k__Bacteria(100)	p__Bacteroidetes(100)	c__Bacteroidia(100)	o__Bacteroidales(100)	f__Porphyromonadaceae(100)	g__Proteiniphilum(99)	s__acetatigenes(99)
Otu0110	0	0	0	0	0.0284495	0.228692	0.075358	0.129844	k__Bacteria(100)	p__Firmicutes(100)	c__Clostridia(100)	o__Clostridiales(100)	f__Christensenellaceae(100)	unclassified(100)	unclassified(100)
Otu0111	0.0771473	0.213721	0	0.18327	0.056899	0.0351834	0	0	k__Bacteria(100)	p__Firmicutes(100)	c__Clostridia(100)	o__Clostridiales(100)	f__Peptococcaceae(100)	g__Desulfonispora(100)	s__thiosulfatigenes(100)
Otu0112	0.0171438	0.10686	0.0434405	0.405812	0	0	0	0	k__Bacteria(100)	p__Firmicutes(100)	c__Bacilli(100)	o__Lactobacillales(100)	f__Aerococcaceae(100)	g__Atopostipes(100)	s__suicloacalis(100)
Otu0113	0	0.0641163	0.130321	0.418903	0	0	0	0	k__Bacteria(100)	p__Firmicutes(100)	c__Clostridia(100)	o__MBA08(100)	unclassified(100)	unclassified(100)	unclassified(100)
Otu0114	0	0	0	0.0261814	0.0284495	0.114346	0.301432	0.119856	k__Bacteria(100)	p__Firmicutes(100)	c__Bacilli(100)	o__Lactobacillales(100)	f__Lactobacillaceae(100)	g__Lactobacillus(87)	unclassified(87)
Otu0118	0	0	0	0	0	0.0879585	0.075358	0.229724	k__Bacteria(100)	p__Firmicutes(100)	c__Clostridia(100)	o__Clostridiales(100)	f__[Tissierellaceae](100)	g__Tissierella_Soehngenia(100)	unclassified(100)
Otu0116	0	0	0	0	0.199147	0.0879585	0	0.179784	k__Bacteria(100)	p__Firmicutes(100)	c__Clostridia(100)	o__Clostridiales(100)	f__[Tissierellaceae](100)	g__Sedimentibacter(100)	unclassified(100)
Otu0120	0	0	0.0434405	0.0130907	0	0.114346	0.113037	0.159808	k__Bacteria(100)	p__Firmicutes(100)	c__Clostridia(100)	o__MBA08(100)	unclassified(100)	unclassified(100)	unclassified(100)
Otu0119	0.0342877	0.0854884	0	0	0.142248	0.167121	0	0.019976	k__Bacteria(100)	p__Firmicutes(100)	c__Clostridia(100)	o__Clostridiales(100)	f__[Mogibacteriaceae](100)	g__Anaerovorax(95)	unclassified(95)
Otu0117	0.274301	0.0213721	0	0	0.0284495	0	0	0	k__Bacteria(100)	p__Firmicutes(100)	c__Clostridia(100)	o__Clostridiales(100)	f__Peptococcaceae(98)	g__Desulfonispora(98)	s__thiosulfatigenes(98)
Otu0122	0	0	0	0.0523629	0.142248	0.114346	0.075358	0.0799041	k__Bacteria(100)	p__Firmicutes(100)	c__Clostridia(100)	o__Clostridiales(100)	f__[Tissierellaceae](100)	g__Tepidimicrobium(100)	unclassified(100)
Otu0124	0	0	0	0	0.881935	0	0	0.00998801	k__Bacteria(100)	p__Firmicutes(100)	c__Clostridia(100)	o__Clostridiales(100)	f__[Tissierellaceae](100)	g__Tepidimicrobium(100)	unclassified(100)
Otu0125	0	0	0	0	0.0284495	0.263875	0	0	k__Bacteria(100)	p__Firmicutes(100)	c__Clostridia(100)	o__Clostridiales(100)	f__Lachnospiraceae(100)	g__Defluviitalea(97)	s__saccharophila(97)
Otu0126	0	0.0213721	0.0434405	0.143998	0.056899	0.0263875	0.113037	0.0898921	k__Bacteria(100)	p__Firmicutes(100)	c__Clostridia(100)	o__Clostridiales(100)	f__[Tissierellaceae](100)	g__Peptoniphilus(100)	unclassified(100)
Otu0131	0	0	0.434405	0.130907	0.0284495	0.00879585	0.150716	0.029964	k__Bacteria(100)	p__Firmicutes(100)	c__Clostridia(100)	o__Clostridiales(100)	f__Lachnospiraceae(100)	g__Coprococcus(100)	unclassified(100)
Otu0129	0.0257158	0.0213721	0	0.301087	0	0	0.037679	0.00998801	k__Bacteria(100)	p__Firmicutes(100)	c__Bacilli(100)	o__Lactobacillales(100)	f__Lactobacillaceae(100)	g__Lactobacillus(100)	s__acidipiscis(100)
Otu0138	0.0171438	0.0213721	0	0.091635	0	0.0263875	0.037679	0.129844	k__Bacteria(100)	p__Firmicutes(100)	c__Clostridia(100)	o__Clostridiales(100)	f__Peptococcaceae(100)	g__Desulfitispora(100)	s__alkaliphila(100)
Otu0137	0.18001	0.10686	0.0434405	0	0	0	0	0	k__Bacteria(100)	p__Firmicutes(100)	c__Clostridia(100)	o__Clostridiales(100)	f__[Tissierellaceae](100)	g__Tissierella_Soehngenia(100)	unclassified(100)
Otu0140	0	0	0	0	0.341394	0.0263875	0	0.109868	k__Bacteria(100)	p__Firmicutes(100)	c__Clostridia(100)	o__Clostridiales(100)	f__Lachnospiraceae(100)	g__Clostridium(100)	s__symbiosum(100)
Otu0139	0	0.0213721	0.217202	0.117816	0.0284495	0.0351834	0	0.0599281	k__Bacteria(100)	p__Firmicutes(100)	c__Clostridia(100)	o__Clostridiales(100)	f__Clostridiaceae(100)	g__Caldanaerocella(100)	unclassified(100)
Otu0142	0	0	0	0.0130907	0	0	0.037679	0.229724	k__Bacteria(100)	p__Firmicutes(100)	c__Clostridia(100)	o__Thermoanaerobacterales(100)	f__Thermoanaerobacteraceae(100)	g__Thermacetogenium(100)	unclassified(100)
Otu0141	0	0	0	0.0261814	0.56899	0.0175917	0	0.00998801	k__Bacteria(100)	p__Firmicutes(100)	c__Clostridia(100)	o__Clostridiales(100)	f__Lachnospiraceae(100)	g__Coprococcus(100)	unclassified(100)
Otu0148	0.0428596	0.0427442	0	0.130907	0.0284495	0.00879585	0	0.029964	k__Bacteria(100)	p__Firmicutes(100)	c__Clostridia(100)	o__Clostridiales(100)	f__Lachnospiraceae(100)	g__Dorea(96)	unclassified(96)
Otu0149	0.0171438	0	0	0.0261814	0	0.00879585	0.489827	0.029964	k__Bacteria(100)	p__Firmicutes(100)	c__Clostridia(100)	o__Clostridiales(100)	f__[Tissierellaceae](100)	g__Sporanaerobacter(100)	unclassified(100)
Otu0151	0	0.0213721	0.738488	0.0261814	0	0	0	0	k__Bacteria(100)	p__Firmicutes(100)	c__Bacilli(100)	o__Bacillales(100)	f__Bacillaceae(100)	g__Bacillus(100)	s__cellulosilyticus(100)
Otu0153	0.0257158	0.10686	0.086881	0.104726	0	0	0	0.00998801	k__Bacteria(100)	p__Firmicutes(100)	c__Clostridia(100)	o__Clostridiales(100)	f__[Tissierellaceae](100)	g__Tepidimicrobium(100)	unclassified(100)
Otu0156	0	0.277837	0	0.0654536	0	0	0	0	k__Bacteria(100)	p__Firmicutes(100)	c__Clostridia(100)	o__BSA2B-08(100)	unclassified(100)	unclassified(100)	unclassified(100)
Otu0162	0	0.0213721	0	0	0	0.00879585	0	0.14982	k__Bacteria(100)	p__Firmicutes(100)	c__Clostridia(100)	o__OPB54(100)	unclassified(100)	unclassified(100)	unclassified(100)
Otu0158	0.0428596	0.0427442	0	0.091635	0.0284495	0	0.037679	0.00998801	k__Bacteria(100)	p__Firmicutes(100)	c__Clostridia(100)	o__Clostridiales(100)	f__Peptococcaceae(100)	g__Desulfonispora(100)	s__thiosulfatigenes(100)
Otu0159	0.0342877	0.0213721	0.130321	0.117816	0	0	0	0	k__Bacteria(100)	p__Firmicutes(100)	c__Clostridia(100)	o__Clostridiales(100)	f__Eubacteriaceae(100)	g__Garciella(100)	unclassified(100)
Otu0167	0	0	0	0.0392722	0	0.00879585	0	0.109868	k__Bacteria(100)	p__Firmicutes(100)	c__Bacilli(100)	o__Lactobacillales(100)	f__Enterococcaceae(100)	g__Enterococcus(100)	s__asini(100)
Otu0169	0	0	0.0434405	0	0	0.00879585	0.150716	0.0898921	k__Bacteria(100)	p__Firmicutes(100)	c__Clostridia(100)	o__Natranaerobiales(100)	f__Natranaerobiaceae(100)	g__Natronoanaerobium(100)	s__salstagnum(100)
Otu0166	0	0.10686	0	0.117816	0	0.00879585	0	0	k__Bacteria(100)	p__Bacteroidetes(100)	c__Bacteroidia(100)	o__Bacteroidales(100)	f__Porphyromonadaceae(100)	g__Proteiniphilum(100)	s__acetatigenes(100)
Otu0174	0	0.0641163	0.086881	0	0.0853485	0.00879585	0.037679	0.0399521	k__Bacteria(100)	p__Firmicutes(100)	c__OPB54(100)	unclassified(100)	unclassified(100)	unclassified(100)	unclassified(100)
Otu0178	0	0	0	0	0	0.0967543	0	0.019976	k__Bacteria(100)	p__Firmicutes(100)	c__Clostridia(100)	o__Clostridiales(100)	f__[Tissierellaceae](100)	g__Sedimentibacter(100)	unclassified(100)
Otu0176	0.00857192	0	0	0.157089	0	0	0	0	k__Bacteria(100)	p__Firmicutes(100)	c__Bacilli(100)	o__Lactobacillales(100)	f__Enterococcaceae(100)	g__Tetragenococcus(100)	s__halophilus(100)
Otu0188	0	0	0.0434405	0.117816	0	0	0	0.019976	k__Bacteria(100)	p__Firmicutes(100)	c__Clostridia(100)	o__Clostridiales(100)	f__Caldicoprobacteraceae(100)	g__Caldicoprobacter(100)	unclassified(100)
Otu0186	0	0	0	0	0	0.00879585	0.414469	0	k__Bacteria(100)	p__Firmicutes(100)	c__Bacilli(100)	o__Bacillales(100)	f__Bacillaceae(100)	g__Paucisalibacillus(100)	s__globulus(100)
Otu0187	0.00857192	0.0213721	0.173762	0.0785443	0	0	0	0	k__Bacteria(100)	p__Firmicutes(100)	c__Clostridia(100)	o__Clostridiales(100)	f__Eubacteriaceae(100)	g__Garciella(100)	unclassified(100)
Otu0196	0	0	0	0.0130907	0.0284495	0.0263875	0.037679	0.0499401	k__Bacteria(100)	p__Firmicutes(100)	c__Clostridia(100)	o__Clostridiales(100)	f__[Tissierellaceae](100)	g__Tissierella_Soehngenia(100)	unclassified(100)
Otu0195	0	0	0.086881	0.0130907	0	0	0.301432	0	k__Bacteria(100)	p__Firmicutes(100)	c__Clostridia(100)	o__Clostridiales(100)	f__Caldicoprobacteraceae(100)	g__Caldicoprobacter(100)	unclassified(100)
Otu0197	0.0257158	0.0213721	0	0.091635	0	0	0	0	k__Bacteria(100)	p__Firmicutes(100)	c__Clostridia(100)	o__Clostridiales(100)	f__Lachnospiraceae(100)	g__Clostridium(100)	s__fimetarium(100)
Otu0193	0.0942911	0	0	0	0	0	0	0	k__Bacteria(100)	p__Firmicutes(100)	c__Clostridia(100)	o__Clostridiales(100)	f__Peptococcaceae(100)	g__Desulfonispora(100)	s__thiosulfatigenes(100)
Otu0205	0	0	0	0	0.0284495	0.0175917	0	0.0699161	k__Bacteria(100)	p__Firmicutes(100)	c__Clostridia(100)	o__Clostridiales(100)	f__Christensenellaceae(100)	unclassified(100)	unclassified(100)
Otu0206	0	0	0	0	0.113798	0.00879585	0.037679	0.0399521	k__Bacteria(100)	p__Bacteroidetes(100)	c__Bacteroidia(100)	o__Bacteroidales(100)	f__Porphyromonadaceae(100)	g__Petrimonas(100)	s__sulfuriphila(100)
Otu0202	0	0.0427442	0	0.0261814	0.0284495	0.0263875	0.037679	0.00998801	k__Bacteria(100)	p__Firmicutes(100)	c__OPB54(100)	unclassified(100)	unclassified(100)	unclassified(100)	unclassified(100)
Otu0208	0	0	0	0	0	0.0879585	0	0	k__Bacteria(100)	p__Firmicutes(100)	c__Clostridia(100)	o__Clostridiales(100)	f__Ruminococcaceae(100)	g__Butyricicoccus(100)	s__pullicaecorum(100)
Otu0212	0.00857192	0	0	0	0	0	0	0.0799041	k__Bacteria(100)	p__Bacteroidetes(100)	c__Bacteroidia(100)	o__Bacteroidales(100)	f__Bacteroidaceae(89)	g__Bacteroides(89)	s__coprosuis(89)
Otu0037	0.00857192	0.0213721	0	0.0261814	0.0284495	0.00879585	0.037679	0.019976	k__Bacteria(100)	p__Firmicutes(100)	c__Clostridia(100)	o__Clostridiales(100)	f__Lachnospiraceae(100)	g__Coprococcus(100)	unclassified(100)
Otu0211	0	0	0	0.104726	0	0	0	0.00998801	k__Bacteria(100)	p__Firmicutes(100)	c__Bacilli(100)	o__Lactobacillales(100)	f__Aerococcaceae(100)	g__Allofustis(100)	s__seminis(100)
Otu0210	0	0	0.130321	0.0523629	0	0	0.075358	0	k__Bacteria(100)	p__Firmicutes(100)	c__Bacilli(100)	o__Bacillales(100)	f__Planococcaceae(100)	g__Sporosarcina(100)	unclassified(100)
Otu0213	0	0.10686	0.0434405	0.0392722	0	0	0	0	k__Bacteria(100)	p__Firmicutes(100)	c__Clostridia(100)	o__MBA08(100)	unclassified(100)	unclassified(100)	unclassified(100)
Otu0214	0	0	0.390964	0	0	0	0	0	k__Bacteria(100)	p__Firmicutes(100)	c__Bacilli(100)	o__Bacillales(100)	f__Planococcaceae(100)	g__Sporosarcina(100)	unclassified(100)
Otu0217	0.00857192	0	0	0.0654536	0	0	0	0.019976	k__Bacteria(100)	p__Actinobacteria(100)	c__Actinobacteria(100)	o__Actinomycetales(100)	f__Actinomycetaceae(100)	g__Actinomyces(100)	s__europaeus(100)
Otu0226	0	0	0	0	0	0.0615709	0	0.00998801	k__Bacteria(100)	p__Spirochaetes(100)	c__Spirochaetes(100)	o__Sphaerochaetales(100)	f__Sphaerochaetaceae(100)	g__Sphaerochaeta(100)	unclassified(100)
Otu0227	0	0	0	0	0.227596	0	0	0	k__Bacteria(100)	p__Bacteroidetes(100)	c__Bacteroidia(100)	o__Bacteroidales(100)	f__Bacteroidaceae(100)	g__Bacteroides(100)	unclassified(100)
Otu0219	0.0428596	0	0	0.0261814	0.0284495	0	0	0	k__Bacteria(100)	p__Proteobacteria(100)	c__Gammaproteobacteria(100)	o__Enterobacteriales(100)	f__Enterobacteriaceae(100)	g__Proteus(100)	unclassified(100)
Otu0224	0.0428596	0	0.0434405	0.0261814	0	0	0	0	k__Bacteria(100)	p__Firmicutes(100)	c__Clostridia(100)	o__Clostridiales(100)	f__[Tissierellaceae](100)	g__Peptoniphilus(100)	unclassified(100)
Otu0244	0	0.0213721	0	0	0	0.0351834	0	0.019976	k__Bacteria(100)	p__Firmicutes(100)	c__Clostridia(100)	o__Clostridiales(100)	f__[Tissierellaceae](100)	g__Sporanaerobacter(100)	unclassified(100)
Otu0231	0	0.0641163	0.0434405	0.0130907	0	0	0	0.019976	k__Bacteria(100)	p__Firmicutes(100)	c__Clostridia(100)	o__Clostridiales(100)	f__[Tissierellaceae](100)	g__Tepidimicrobium(100)	unclassified(100)
Otu0223	0.0171438	0	0	0.0392722	0	0.00879585	0	0.00998801	k__Bacteria(100)	p__Firmicutes(100)	c__Bacilli(100)	o__Lactobacillales(100)	f__Enterococcaceae(100)	g__Vagococcus(100)	unclassified(100)
Otu0229	0	0	0	0	0	0	0.263753	0	k__Bacteria(100)	p__Firmicutes(100)	c__Clostridia(100)	o__MBA08(100)	unclassified(100)	unclassified(100)	unclassified(100)
Otu0233	0	0	0.0434405	0.0654536	0	0	0.037679	0	k__Bacteria(100)	p__Firmicutes(100)	c__Clostridia(100)	o__Clostridiales(100)	f__Eubacteriaceae(100)	g__Garciella(100)	unclassified(100)
Otu0240	0	0.0213721	0	0.0261814	0.056899	0.0175917	0	0	k__Bacteria(100)	p__Firmicutes(100)	c__Clostridia(100)	o__Clostridiales(100)	f__Caldicoprobacteraceae(100)	g__Caldicoprobacter(100)	unclassified(100)
Otu0235	0.00857192	0.0854884	0	0.0261814	0	0	0	0	k__Bacteria(100)	p__Firmicutes(100)	c__Clostridia(100)	o__BSA2B-08(100)	unclassified(100)	unclassified(100)	unclassified(100)
Otu0250	0	0	0	0	0	0	0	0.0599281	k__Bacteria(100)	p__Firmicutes(100)	c__Clostridia(100)	o__MBA08(100)	unclassified(100)	unclassified(100)	unclassified(100)
Otu0256	0	0	0	0.0261814	0	0.00879585	0	0.029964	k__Bacteria(100)	p__Firmicutes(100)	c__Clostridia(100)	o__Clostridiales(100)	f__[Tissierellaceae](100)	g__Tissierella_Soehngenia(100)	unclassified(100)
Otu0245	0	0	0	0	0	0.00879585	0.113037	0.019976	k__Bacteria(100)	p__Tenericutes(100)	c__Mollicutes(100)	o__Acholeplasmatales(100)	f__Acholeplasmataceae(100)	g__Acholeplasma(100)	unclassified(100)
Otu0246	0	0	0	0.0130907	0	0	0.150716	0.00998801	k__Bacteria(100)	p__Firmicutes(100)	c__Clostridia(100)	o__Clostridiales(100)	f__Peptococcaceae(100)	g__Thermincola(100)	s__ferriacetica(100)
Otu0232	0	0	0	0	0	0.0439792	0	0.00998801	k__Bacteria(100)	p__Firmicutes(100)	c__Clostridia(100)	o__MBA08(100)	unclassified(100)	unclassified(100)	unclassified(100)
Otu0261	0	0	0	0	0	0.0439792	0	0.00998801	k__Bacteria(100)	p__Firmicutes(100)	c__Clostridia(100)	o__Clostridiales(100)	f__[Tissierellaceae](100)	g__Tepidimicrobium(100)	unclassified(100)
Otu0257	0	0	0	0	0	0.0351834	0.075358	0	k__Bacteria(100)	p__Tenericutes(100)	c__RF3(100)	o__ML615J-28(100)	unclassified(100)	unclassified(100)	unclassified(100)
Otu0262	0	0.0213721	0	0	0	0.0439792	0	0	k__Bacteria(100)	p__Firmicutes(100)	c__Clostridia(100)	o__Clostridiales(100)	f__Ruminococcaceae(100)	g__Clostridium(100)	s__methylpentosum(100)
Otu0253	0	0	0	0	0.170697	0	0	0	k__Bacteria(100)	p__Firmicutes(100)	c__Clostridia(100)	o__Clostridiales(100)	f__Ruminococcaceae(100)	g__Butyricicoccus(100)	s__pullicaecorum(100)
Otu0249	0	0.0641163	0	0.0392722	0	0	0	0	k__Bacteria(100)	p__Firmicutes(100)	c__Clostridia(100)	o__Clostridiales(100)	f__[Tissierellaceae](100)	g__Tepidimicrobium(100)	unclassified(100)
Otu0251	0.0342877	0	0	0.0261814	0	0	0	0	k__Bacteria(100)	p__Firmicutes(100)	c__Bacilli(100)	o__Lactobacillales(100)	f__Enterococcaceae(100)	g__Enterococcus(100)	unclassified(100)
Otu0267	0	0	0	0	0	0.00879585	0	0.0399521	k__Bacteria(100)	p__Firmicutes(100)	c__Clostridia(100)	o__Clostridiales(100)	f__Eubacteriaceae(100)	g__Garciella(100)	unclassified(100)
Otu0277	0	0	0	0	0	0.00879585	0	0.0399521	k__Bacteria(100)	p__Firmicutes(100)	c__Clostridia(100)	o__Clostridiales(100)	f__Lachnospiraceae(100)	g__Dorea(100)	unclassified(100)
Otu0281	0	0	0	0.0130907	0	0	0	0.0399521	k__Bacteria(100)	p__Firmicutes(100)	c__Clostridia(100)	o__Clostridiales(100)	f__Caldicoprobacteraceae(100)	g__Caldicoprobacter(100)	unclassified(100)
Otu0263	0	0	0	0	0	0.00879585	0.037679	0.029964	k__Bacteria(100)	p__Actinobacteria(100)	c__Coriobacteriia(100)	o__Coriobacteriales(100)	f__Coriobacteriaceae(100)	g__Olsenella(100)	s__uli(100)
Otu0286	0	0	0	0	0	0.0175917	0	0.029964	k__Bacteria(100)	p__Firmicutes(100)	c__Clostridia(100)	o__Clostridiales(100)	f__[Tissierellaceae](100)	g__Tissierella_Soehngenia(100)	unclassified(100)
Otu0279	0.00857192	0.0213721	0	0	0	0	0	0.029964	k__Bacteria(100)	p__Bacteroidetes(100)	c__Bacteroidia(100)	o__Bacteroidales(100)	f__Bacteroidaceae(100)	g__Bacteroides(100)	s__coprosuis(100)
Otu0271	0	0	0	0	0	0.00879585	0.075358	0.019976	k__Bacteria(100)	p__Firmicutes(100)	c__Clostridia(100)	o__Clostridiales(100)	f__Caldicoprobacteraceae(100)	g__Caldicoprobacter(100)	unclassified(100)
Otu0266	0	0	0	0.0130907	0	0.0175917	0	0.019976	k__Bacteria(100)	p__Firmicutes(100)	c__Clostridia(100)	o__BSA2B-08(100)	unclassified(100)	unclassified(100)	unclassified(100)
Otu0278	0.0171438	0	0	0	0	0	0.075358	0.00998801	k__Bacteria(100)	p__Firmicutes(100)	c__Clostridia(100)	o__Clostridiales(100)	f__Peptococcaceae(100)	g__Desulfonispora(100)	s__thiosulfatigenes(100)
Otu0230	0.00857192	0.0213721	0	0	0.0284495	0.00879585	0	0.00998801	k__Bacteria(100)	p__Firmicutes(100)	c__Clostridia(100)	o__Clostridiales(100)	f__Ruminococcaceae(100)	g__Papillibacter(100)	s__cinnamivorans(100)
Otu0285	0	0.0213721	0	0.0261814	0.0284495	0	0	0.00998801	k__Bacteria(100)	p__Firmicutes(100)	c__Clostridia(100)	o__Clostridiales(100)	f__Peptococcaceae(100)	g__Desulfonispora(100)	s__thiosulfatigenes(100)
Otu0284	0	0.0641163	0	0	0.0284495	0	0	0.00998801	k__Bacteria(100)	p__Firmicutes(100)	c__Clostridia(100)	o__Clostridiales(100)	f__Ruminococcaceae(100)	g__Cellulosibacter(100)	s__alkalithermophilus(100)
Otu0264	0	0	0	0	0	0	0.188395	0	k__Bacteria(100)	p__Firmicutes(100)	c__Clostridia(100)	o__MBA08(100)	unclassified(100)	unclassified(100)	unclassified(100)
Otu0287	0	0	0	0	0.0284495	0.0263875	0.037679	0	k__Bacteria(100)	p__Firmicutes(100)	c__Clostridia(100)	o__Clostridiales(100)	f__Clostridiaceae(100)	g__Alkaliphilus(100)	unclassified(100)
Otu0276	0	0	0	0	0	0.0439792	0	0	k__Bacteria(100)	p__Spirochaetes(100)	c__Spirochaetes(100)	o__Sphaerochaetales(100)	f__Sphaerochaetaceae(100)	g__Sphaerochaeta(100)	unclassified(100)
Otu0290	0	0	0	0	0	0.0439792	0	0	k__Bacteria(100)	p__Firmicutes(100)	c__Clostridia(100)	o__Clostridiales(100)	f__Lachnospiraceae(100)	g__Defluviitalea(100)	s__saccharophila(100)
Otu0288	0	0.0213721	0	0	0.0284495	0.0263875	0	0	k__Bacteria(100)	p__Firmicutes(100)	c__Clostridia(100)	o__Clostridiales(100)	f__Peptococcaceae(100)	g__Desulfonispora(100)	s__thiosulfatigenes(100)
Otu0291	0	0	0	0	0.142248	0	0	0	k__Bacteria(100)	p__Proteobacteria(100)	c__Alphaproteobacteria(100)	o__Rhodobacterales(100)	f__Rhodobacteraceae(100)	g__Paracoccus(100)	s__aminovorans(100)
Otu0289	0	0	0	0.0261814	0.0853485	0	0	0	k__Bacteria(100)	p__Firmicutes(100)	c__Clostridia(100)	o__Clostridiales(100)	f__Ruminococcaceae(100)	g__Clostridium(100)	s__methylpentosum(100)
Otu0270	0	0	0	0.0654536	0	0	0	0	k__Bacteria(100)	p__Firmicutes(100)	c__Clostridia(100)	o__Clostridiales(100)	f__Christensenellaceae(100)	unclassified(100)	unclassified(100)
Otu0247	0.00857192	0	0	0.0523629	0	0	0	0	k__Bacteria(100)	p__Actinobacteria(100)	c__Actinobacteria(100)	o__Actinomycetales(100)	f__Actinomycetaceae(100)	g__Actinomyces(100)	s__europaeus(100)
Otu0272	0	0.0427442	0.086881	0.0130907	0	0	0	0	k__Bacteria(100)	p__Firmicutes(100)	c__Bacilli(100)	o__Bacillales(100)	f__Bacillaceae(100)	g__Oceanobacillus(100)	s__oncorhynchi(61)
Otu0283	0	0.0641163	0.0434405	0.0130907	0	0	0	0	k__Bacteria(100)	p__Firmicutes(100)	c__Clostridia(100)	o__Halanaerobiales(100)	f__Halanaerobiaceae(100)	g__Halocella(100)	s__cellulolsilytica(100)
Otu0293	0	0	0	0	0	0	0.037679	0.029964	k__Bacteria(100)	p__Firmicutes(100)	c__Bacilli(100)	o__Bacillales(100)	f__Paenibacillaceae(100)	g__Thermobacillus(100)	s__xylanilyticus(100)
Otu0317	0	0	0	0	0	0.00879585	0	0.029964	k__Bacteria(100)	p__Synergistetes(100)	c__Synergistia(100)	o__Synergistales(100)	f__Dethiosulfovibrionaceae(100)	g__Aminobacterium(100)	unclassified(100)
Otu0292	0	0.0213721	0	0	0	0	0	0.029964	k__Bacteria(100)	p__Synergistetes(100)	c__Synergistia(100)	o__Synergistales(100)	f__Dethiosulfovibrionaceae(100)	g__Aminobacterium(100)	unclassified(100)
Otu0321	0	0	0	0	0	0.00879585	0.037679	0.019976	k__Bacteria(100)	p__Firmicutes(100)	c__Clostridia(100)	o__Clostridiales(100)	f__[Tissierellaceae](100)	g__Tissierella_Soehngenia(100)	unclassified(100)
Otu0322	0	0	0	0.0130907	0	0.00879585	0	0.019976	k__Bacteria(100)	p__Proteobacteria(100)	c__Deltaproteobacteria(100)	o__Desulfovibrionales(100)	f__Desulfovibrionaceae(100)	g__Desulfovibrio(100)	s__cuneatus(100)
Otu0295	0	0	0	0	0.0284495	0.0175917	0	0.00998801	k__Bacteria(100)	p__Firmicutes(100)	c__Clostridia(100)	o__Clostridiales(100)	f__Ruminococcaceae(100)	g__Clostridium(100)	s__methylpentosum(100)
Otu0319	0	0	0	0	0.0284495	0.0175917	0	0.00998801	k__Bacteria(100)	p__Synergistetes(100)	c__Synergistia(100)	o__Synergistales(100)	f__Dethiosulfovibrionaceae(100)	g__Aminobacterium(100)	unclassified(100)
Otu0280	0	0	0	0.0130907	0	0.0175917	0	0.00998801	k__Bacteria(100)	p__Bacteroidetes(100)	c__Bacteroidia(100)	o__Bacteroidales(100)	f__Bacteroidaceae(100)	g__Bacteroides(100)	s__ovatus(100)
Otu0313	0	0	0.0434405	0	0	0.0175917	0	0.00998801	k__Bacteria(100)	p__Firmicutes(100)	c__OPB54(100)	unclassified(100)	unclassified(100)	unclassified(100)	unclassified(100)
Otu0312	0	0.0213721	0	0	0	0.0175917	0.037679	0	k__Bacteria(100)	p__Firmicutes(100)	c__Clostridia(100)	o__Clostridiales(100)	f__Ruminococcaceae(100)	g__Clostridium(100)	s__methylpentosum(100)
Otu0323	0	0.0641163	0	0	0	0	0.037679	0	k__Bacteria(100)	p__Firmicutes(100)	c__Clostridia(100)	o__BSA2B-08(100)	unclassified(100)	unclassified(100)	unclassified(100)
Otu0303	0	0	0	0	0.0284495	0.0263875	0	0	k__Bacteria(100)	p__Firmicutes(100)	c__Clostridia(100)	o__Clostridiales(100)	f__Ruminococcaceae(100)	g__Clostridium(100)	s__methylpentosum(100)
Otu0302	0.00857192	0	0	0.0261814	0	0.00879585	0	0	k__Bacteria(100)	p__Firmicutes(100)	c__Clostridia(100)	o__Clostridiales(100)	f__Eubacteriaceae(100)	g__Pseudoramibacter_Eubacterium(100)	unclassified(100)
Otu0305	0	0.0641163	0	0	0	0.00879585	0	0	k__Bacteria(100)	p__Firmicutes(100)	c__Clostridia(100)	o__BSA2B-08(100)	unclassified(100)	unclassified(100)	unclassified(100)
Otu0296	0.00857192	0.0427442	0	0	0.0284495	0	0	0	k__Bacteria(100)	p__Firmicutes(100)	c__Clostridia(100)	o__Clostridiales(100)	unclassified(100)	unclassified(100)	unclassified(100)
Otu0310	0	0	0	0.0523629	0	0	0	0	k__Bacteria(100)	p__Firmicutes(100)	c__Clostridia(100)	o__Clostridiales(100)	unclassified(100)	unclassified(100)	unclassified(100)
Otu0304	0.00857192	0	0	0.0392722	0	0	0	0	k__Bacteria(100)	p__Firmicutes(100)	c__Clostridia(100)	o__Clostridiales(100)	f__[Tissierellaceae](100)	g__Gallicola(100)	unclassified(100)
Otu0301	0	0.0854884	0	0	0	0	0	0	k__Bacteria(100)	p__Tenericutes(100)	c__RF3(100)	o__ML615J-28(100)	unclassified(100)	unclassified(100)	unclassified(100)
Otu0298	0.0342877	0	0	0	0	0	0	0	k__Bacteria(100)	p__Firmicutes(100)	c__Clostridia(100)	o__Clostridiales(100)	f__Peptococcaceae(100)	g__Desulfonispora(100)	s__thiosulfatigenes(100)
Otu0314	0.0342877	0	0	0	0	0	0	0	k__Bacteria(100)	p__Firmicutes(100)	c__Bacilli(100)	o__Lactobacillales(100)	f__Streptococcaceae(100)	g__Lactococcus(100)	s__garvieae(100)
Otu0315	0	0	0	0	0	0	0	0.029964	k__Bacteria(100)	p__Firmicutes(100)	c__Erysipelotrichi(100)	o__Erysipelotrichales(100)	f__Erysipelotrichaceae(100)	g__Clostridium(100)	s__ramosum(100)
Otu0349	0	0	0	0	0	0	0	0.029964	k__Bacteria(100)	p__Firmicutes(100)	c__Clostridia(100)	o__Clostridiales(100)	f__Ruminococcaceae(100)	g__Ethanoligenens(100)	unclassified(100)
Otu0333	0	0	0	0	0	0.00879585	0	0.019976	k__Bacteria(100)	p__Firmicutes(100)	c__Clostridia(100)	o__Clostridiales(100)	f__[Tissierellaceae](100)	g__Tepidimicrobium(100)	unclassified(100)
Otu0351	0	0	0	0	0	0.00879585	0	0.019976	k__Bacteria(100)	p__Firmicutes(100)	c__Clostridia(100)	o__Clostridiales(100)	f__[Tissierellaceae](100)	g__Peptoniphilus(100)	unclassified(100)
Otu0339	0	0	0	0	0.0284495	0	0	0.019976	k__Bacteria(100)	p__Actinobacteria(100)	c__Actinobacteria(100)	o__Actinomycetales(100)	f__Propionibacteriaceae(100)	g__Brooklawnia(100)	s__massiliensis(100)
Otu0350	0	0	0	0.0130907	0	0	0	0.019976	k__Bacteria(100)	p__Firmicutes(100)	c__Clostridia(100)	o__Clostridiales(100)	f__Ruminococcaceae(67)	g__Cellulosibacter(67)	s__alkalithermophilus(67)
Otu0343	0	0	0.0434405	0	0	0	0	0.019976	k__Bacteria(100)	p__Firmicutes(100)	c__Clostridia(100)	o__Clostridiales(100)	f__Eubacteriaceae(67)	g__Garciella(67)	unclassified(67)
Otu0352	0	0	0	0	0	0.0175917	0	0.00998801	k__Bacteria(100)	p__Firmicutes(100)	c__Clostridia(100)	o__Clostridiales(100)	f__Ruminococcaceae(100)	g__Clostridium(67)	s__cellulolyticum(67)
Otu0332	0	0	0	0	0.0284495	0.00879585	0	0.00998801	k__Bacteria(100)	p__Firmicutes(100)	c__Clostridia(100)	o__Clostridiales(100)	f__Christensenellaceae(100)	g__Christensenella(100)	unclassified(100)
Otu0340	0	0	0	0	0	0.0263875	0	0	k__Bacteria(100)	p__Bacteroidetes(100)	c__Sphingobacteriia(100)	o__Sphingobacteriales(100)	f__Sphingobacteriaceae(100)	g__Sphingobacterium(100)	s__faecium(100)
Otu0345	0	0	0	0	0	0.0263875	0	0	k__Bacteria(100)	p__Proteobacteria(100)	c__Betaproteobacteria(100)	o__Burkholderiales(100)	f__Alcaligenaceae(100)	g__Rhodobacter(100)	s__sphaeroides(100)
Otu0346	0	0	0	0	0	0.0263875	0	0	k__Bacteria(100)	p__Firmicutes(100)	c__Clostridia(100)	o__Clostridiales(100)	f__[Tissierellaceae](100)	g__Sporanaerobacter(100)	unclassified(100)
Otu0342	0	0	0	0	0.0284495	0.0175917	0	0	k__Bacteria(100)	p__Firmicutes(100)	c__Clostridia(100)	o__Clostridiales(100)	f__[Tissierellaceae](100)	g__Sedimentibacter(100)	unclassified(100)
Otu0347	0	0	0	0	0.0284495	0.0175917	0	0	k__Bacteria(100)	p__Firmicutes(100)	c__Clostridia(100)	o__Clostridiales(100)	f__[Tissierellaceae](100)	g__Sedimentibacter(100)	unclassified(100)
Otu0344	0	0.0213721	0	0	0	0.0175917	0	0	k__Bacteria(100)	p__Proteobacteria(100)	c__Betaproteobacteria(100)	o__Burkholderiales(100)	f__Alcaligenaceae(100)	g__Rhodobacter(67)	s__sphaeroides(67)
Otu0341	0	0.0213721	0	0	0.0284495	0.00879585	0	0	k__Bacteria(100)	p__Firmicutes(100)	c__OPB54(100)	unclassified(100)	unclassified(100)	unclassified(100)	unclassified(100)
Otu0326	0	0	0	0.0261814	0.0284495	0	0	0	k__Bacteria(100)	p__Actinobacteria(100)	c__Actinobacteria(100)	o__Bifidobacteriales(100)	f__Bifidobacteriaceae(100)	g__Alloscardovia(100)	unclassified(100)
Otu0375	0.0171438	0	0	0	0.0284495	0	0	0	k__Bacteria(100)	p__Firmicutes(100)	c__Clostridia(100)	o__Clostridiales(100)	f__Lachnospiraceae(100)	g__Clostridium(100)	s__clostridioforme(100)
Otu0329	0	0	0	0.0392722	0	0	0	0	k__Bacteria(100)	p__Firmicutes(100)	c__Bacilli(100)	o__Lactobacillales(100)	f__Lactobacillaceae(100)	g__Pediococcus(67)	s__inopinatus(67)
Otu0378	0	0.0427442	0	0.0130907	0	0	0	0	k__Bacteria(100)	p__Firmicutes(100)	c__OPB54(100)	unclassified(100)	unclassified(100)	unclassified(100)	unclassified(100)
Otu0374	0	0.0213721	0.086881	0	0	0	0	0	k__Bacteria(100)	p__Firmicutes(100)	c__Bacilli(100)	o__Bacillales(100)	f__Bacillaceae(100)	g__Oceanobacillus(100)	s__chironomi(100)
Otu0376	0.0257158	0	0	0	0	0	0	0	k__Bacteria(100)	p__Firmicutes(100)	c__Clostridia(100)	o__Thermoanaerobacterales(100)	f__Thermoanaerobacteraceae(100)	g__Desulforudis(100)	s__audaxviator(100)
Otu0377	0.0257158	0	0	0	0	0	0	0	k__Bacteria(100)	p__Firmicutes(100)	c__Clostridia(100)	o__Clostridiales(100)	f__Clostridiaceae(100)	g__Proteiniborus(100)	s__ethanoligenes(100)
Otu0379	0.0257158	0	0	0	0	0	0	0	k__Bacteria(100)	p__Firmicutes(100)	c__Clostridia(100)	o__Clostridiales(100)	f__[Tissierellaceae](100)	g__Tissierella_Soehngenia(100)	unclassified(100)
Otu0380	0	0	0	0	0	0	0	0.019976	k__Bacteria(100)	p__Firmicutes(100)	c__Bacilli(100)	o__Lactobacillales(100)	f__Lactobacillaceae(100)	g__Lactobacillus(100)	s__plantarum(100)
Otu0395	0	0	0	0	0	0	0	0.019976	k__Bacteria(100)	p__Firmicutes(100)	c__Clostridia(100)	o__Natranaerobiales(100)	f__Natranaerobiaceae(100)	g__Natronoanaerobium(100)	s__salstagnum(100)
Otu0406	0	0	0	0	0	0	0	0.019976	k__Bacteria(100)	p__Firmicutes(100)	c__Clostridia(100)	o__Clostridiales(100)	f__[Tissierellaceae](100)	g__Tepidimicrobium(100)	unclassified(100)
Otu0407	0	0	0	0	0	0	0	0.019976	k__Bacteria(100)	p__Firmicutes(100)	c__Clostridia(100)	o__Clostridiales(100)	f__Lachnospiraceae(100)	g__Coprococcus(100)	unclassified(100)
Otu0410	0	0	0	0	0	0	0	0.019976	k__Bacteria(100)	p__Firmicutes(100)	c__Clostridia(100)	o__Clostridiales(100)	f__[Tissierellaceae](100)	g__Tepidimicrobium(100)	unclassified(100)
Otu0422	0	0	0	0	0	0	0	0.019976	k__Bacteria(100)	p__Bacteroidetes(100)	c__Bacteroidia(100)	o__Bacteroidales(100)	f__Bacteroidaceae(100)	g__Bacteroides(100)	s__coprosuis(100)
Otu0424	0	0	0	0	0	0	0	0.019976	k__Bacteria(100)	p__Bacteroidetes(100)	c__Bacteroidia(100)	o__Bacteroidales(100)	f__Bacteroidaceae(100)	g__Bacteroides(100)	s__ovatus(100)
Otu0472	0	0	0	0	0	0	0	0.019976	k__Bacteria(100)	p__Actinobacteria(100)	c__Coriobacteriia(100)	o__Coriobacteriales(100)	f__Coriobacteriaceae(100)	g__Enterococcus(100)	s__casseliflavus(100)
Otu0505	0	0	0	0	0	0	0	0.019976	k__Bacteria(100)	p__Bacteroidetes(100)	c__Bacteroidia(100)	o__Bacteroidales(100)	f__Porphyromonadaceae(100)	g__Petrimonas(100)	s__sulfuriphila(100)
Otu0523	0	0	0	0	0	0	0	0.019976	k__Bacteria(100)	p__Firmicutes(100)	c__Clostridia(100)	o__MBA08(100)	unclassified(100)	unclassified(100)	unclassified(100)
Otu0382	0	0	0	0	0	0	0.037679	0.00998801	k__Bacteria(100)	p__Firmicutes(100)	c__Clostridia(100)	o__Clostridiales(100)	f__Caldicoprobacteraceae(100)	g__Caldicoprobacter(100)	unclassified(100)
Otu0423	0	0	0	0	0	0	0.037679	0.00998801	k__Bacteria(100)	p__Firmicutes(100)	c__Clostridia(100)	o__Clostridiales(100)	f__Caldicoprobacteraceae(100)	g__Caldicoprobacter(100)	unclassified(100)
Otu0430	0	0	0	0	0	0.00879585	0	0.00998801	k__Bacteria(100)	p__Firmicutes(100)	c__Clostridia(100)	o__Clostridiales(100)	f__[Tissierellaceae](100)	g__Sedimentibacter(100)	unclassified(100)
Otu0432	0	0	0	0	0	0.00879585	0	0.00998801	k__Bacteria(100)	p__Firmicutes(100)	c__Clostridia(100)	o__Clostridiales(100)	f__[Mogibacteriaceae](100)	unclassified(100)	unclassified(100)
Otu0476	0	0	0	0	0	0.00879585	0	0.00998801	k__Bacteria(100)	p__Bacteroidetes(100)	c__Bacteroidia(100)	o__Bacteroidales(100)	f__Bacteroidaceae(100)	g__Bacteroides(100)	s__coprosuis(100)
Otu0477	0	0	0	0	0	0.00879585	0	0.00998801	k__Bacteria(100)	p__Firmicutes(100)	c__Clostridia(100)	o__Clostridiales(100)	f__Ruminococcaceae(100)	unclassified(100)	unclassified(100)
Otu0521	0	0	0	0	0	0.00879585	0	0.00998801	k__Bacteria(100)	p__Spirochaetes(100)	c__Spirochaetes(100)	o__Sphaerochaetales(100)	f__Sphaerochaetaceae(100)	g__Sphaerochaeta(100)	unclassified(100)
Otu0348	0	0	0	0.0130907	0	0	0	0.00998801	k__Bacteria(100)	p__Proteobacteria(100)	c__Alphaproteobacteria(100)	o__Caulobacterales(100)	f__Caulobacteraceae(100)	g__Brevundimonas(67)	s__diminuta(67)
Otu0387	0	0	0	0.0130907	0	0	0	0.00998801	k__Bacteria(100)	p__Firmicutes(100)	c__Bacilli(100)	o__Lactobacillales(100)	f__Aerococcaceae(100)	g__Facklamia(100)	unclassified(100)
Otu0404	0	0	0	0.0130907	0	0	0	0.00998801	k__Bacteria(100)	p__Firmicutes(100)	c__Clostridia(100)	o__Clostridiales(100)	f__[Tissierellaceae](100)	g__Tepidimicrobium(100)	unclassified(100)
Otu0381	0	0	0.0434405	0	0	0	0	0.00998801	k__Bacteria(100)	p__Firmicutes(100)	c__Clostridia(100)	o__Clostridiales(100)	f__Peptostreptococcaceae(100)	g__[Clostridium](100)	s__litorale(100)
Otu0478	0	0	0.0434405	0	0	0	0	0.00998801	k__Bacteria(100)	p__Bacteroidetes(100)	c__Bacteroidia(100)	o__Bacteroidales(100)	f__Bacteroidaceae(100)	g__Bacteroides(100)	s__coprosuis(100)
Otu0486	0	0	0.0434405	0	0	0	0	0.00998801	k__Bacteria(100)	p__Firmicutes(100)	c__Clostridia(100)	o__Clostridiales(100)	f__Eubacteriaceae(100)	g__Garciella(100)	unclassified(100)
Otu0390	0	0.0213721	0	0	0	0	0	0.00998801	k__Bacteria(100)	p__Bacteroidetes(100)	c__Bacteroidia(100)	o__Bacteroidales(100)	f__Bacteroidaceae(100)	g__Bacteroides(100)	s__coprosuis(100)
Otu0398	0	0.0213721	0	0	0	0	0	0.00998801	k__Bacteria(100)	p__Firmicutes(100)	c__Clostridia(100)	o__Clostridiales(100)	f__Syntrophomonadaceae(100)	g__Syntrophomonas(100)	unclassified(100)
Otu0384	0.00857192	0	0	0	0	0	0	0.00998801	k__Bacteria(100)	p__Firmicutes(100)	c__Clostridia(100)	o__Clostridiales(100)	f__[Tissierellaceae](100)	g__Anaerococcus(100)	unclassified(100)
Otu0388	0.00857192	0	0	0	0	0	0	0.00998801	k__Bacteria(100)	p__Firmicutes(100)	c__Clostridia(100)	o__Clostridiales(100)	f__Peptococcaceae(100)	g__Desulfonispora(100)	s__thiosulfatigenes(100)
Otu0436	0.00857192	0	0	0	0	0	0	0.00998801	k__Bacteria(100)	p__Firmicutes(100)	c__Bacilli(100)	o__Lactobacillales(100)	f__Aerococcaceae(100)	unclassified(100)	unclassified(100)
Otu0482	0	0	0	0	0	0	0.075358	0	k__Bacteria(100)	p__Firmicutes(100)	c__Clostridia(100)	o__Clostridiales(100)	f__[Tissierellaceae](100)	g__Tissierella_Soehngenia(100)	unclassified(100)
Otu0485	0	0	0	0	0	0	0.075358	0	k__Bacteria(100)	p__Actinobacteria(100)	c__Actinobacteria(100)	o__Actinomycetales(100)	f__Yaniellaceae(100)	g__Yaniella(100)	unclassified(100)
Otu0493	0	0	0	0	0	0	0.075358	0	k__Bacteria(100)	p__Firmicutes(100)	c__Bacilli(100)	o__Bacillales(100)	f__Bacillaceae(100)	g__Lentibacillus(100)	s__juripiscarius(100)
Otu0490	0	0	0	0	0	0.00879585	0.037679	0	k__Bacteria(100)	p__Synergistetes(100)	c__Synergistia(100)	o__Synergistales(100)	f__Dethiosulfovibrionaceae(100)	g__Aminobacterium(100)	unclassified(100)
Otu0492	0	0	0	0	0	0.00879585	0.037679	0	k__Bacteria(100)	p__Firmicutes(100)	unclassified(100)	unclassified(100)	unclassified(100)	unclassified(100)	unclassified(100)
Otu0495	0	0	0	0	0	0.00879585	0.037679	0	k__Bacteria(100)	p__Firmicutes(100)	c__Clostridia(100)	o__Clostridiales(100)	f__Lachnospiraceae(100)	g__Coprococcus(100)	unclassified(100)
Otu0489	0	0	0	0.0130907	0	0	0.037679	0	k__Bacteria(100)	p__Bacteroidetes(100)	c__Bacteroidia(100)	o__Bacteroidales(100)	f__Bacteroidaceae(100)	g__Bacteroides(100)	s__coprosuis(100)
Otu0438	0	0	0	0	0	0.0175917	0	0	k__Bacteria(100)	p__Bacteroidetes(100)	c__Bacteroidia(100)	o__Bacteroidales(100)	f__Bacteroidaceae(100)	g__Bacteroides(100)	s__fragilis(100)
Otu0441	0	0	0	0	0	0.0175917	0	0	k__Bacteria(100)	p__Proteobacteria(100)	c__Deltaproteobacteria(100)	o__Desulfovibrionales(100)	f__Desulfovibrionaceae(100)	g__Desulfovibrio(100)	s__litoralis(100)
Otu0442	0	0	0	0	0	0.0175917	0	0	k__Bacteria(100)	p__Firmicutes(100)	c__Clostridia(100)	o__Clostridiales(100)	unclassified(100)	unclassified(100)	unclassified(100)
Otu0443	0	0	0	0	0	0.0175917	0	0	k__Bacteria(100)	p__Firmicutes(100)	c__Clostridia(100)	o__Clostridiales(100)	unclassified(100)	unclassified(100)	unclassified(100)
Otu0447	0	0	0	0	0	0.0175917	0	0	k__Bacteria(100)	p__Firmicutes(100)	c__Clostridia(100)	o__Clostridiales(100)	f__Lachnospiraceae(100)	g__Defluviitalea(100)	s__saccharophila(100)
Otu0448	0	0	0	0	0	0.0175917	0	0	k__Bacteria(100)	p__Bacteroidetes(100)	c__Bacteroidia(100)	o__Bacteroidales(100)	f__Bacteroidaceae(100)	g__Bacteroides(100)	s__coprosuis(100)
Otu0449	0	0	0	0	0	0.0175917	0	0	k__Bacteria(100)	p__Firmicutes(100)	c__Clostridia(100)	o__Clostridiales(100)	f__Lachnospiraceae(100)	g__[Ruminococcus](100)	s__gnavus(100)
Otu0451	0	0	0	0	0	0.0175917	0	0	k__Bacteria(100)	p__Firmicutes(100)	c__Bacilli(100)	o__Bacillales(100)	f__Paenibacillaceae(100)	unclassified(100)	unclassified(100)
Otu0455	0	0	0	0	0	0.0175917	0	0	k__Bacteria(100)	p__Firmicutes(100)	c__Clostridia(100)	o__Clostridiales(100)	f__EtOH8(100)	unclassified(100)	unclassified(100)
Otu0456	0	0	0	0	0	0.0175917	0	0	k__Bacteria(100)	p__Spirochaetes(100)	c__Spirochaetes(100)	o__Sphaerochaetales(100)	f__Sphaerochaetaceae(100)	g__Sphaerochaeta(100)	unclassified(100)
Otu0464	0	0	0	0	0	0.0175917	0	0	k__Bacteria(100)	p__Bacteroidetes(100)	c__Bacteroidia(100)	o__Bacteroidales(100)	f__Marinilabiaceae(100)	g__Anaerophaga(100)	s__thermohalophila(100)
Otu0466	0	0	0	0	0	0.0175917	0	0	k__Bacteria(100)	p__Firmicutes(100)	c__Clostridia(100)	o__Clostridiales(100)	f__Caldicoprobacteraceae(100)	g__Caldicoprobacter(100)	unclassified(100)
Otu0468	0	0	0	0	0	0.0175917	0	0	k__Bacteria(100)	p__Synergistetes(100)	c__Synergistia(100)	o__Synergistales(100)	f__Dethiosulfovibrionaceae(100)	g__Aminobacterium(100)	unclassified(100)
Otu0499	0	0	0	0	0	0.0175917	0	0	k__Bacteria(100)	p__Bacteroidetes(100)	c__Bacteroidia(100)	o__Bacteroidales(100)	unclassified(100)	unclassified(100)	unclassified(100)
Otu0440	0	0	0	0	0.0284495	0.00879585	0	0	k__Bacteria(100)	p__Firmicutes(100)	c__Clostridia(100)	o__Clostridiales(100)	unclassified(100)	unclassified(100)	unclassified(100)
Otu0460	0	0	0	0	0.0284495	0.00879585	0	0	k__Bacteria(100)	p__Firmicutes(100)	c__Clostridia(100)	o__Clostridiales(100)	f__[Tissierellaceae](100)	g__Tissierella_Soehngenia(100)	unclassified(100)
Otu0498	0	0	0	0	0.0284495	0.00879585	0	0	k__Bacteria(100)	p__Firmicutes(100)	c__Clostridia(100)	o__Clostridiales(100)	f__Lachnospiraceae(100)	g__Dorea(100)	unclassified(100)
Otu0444	0	0	0	0.0130907	0	0.00879585	0	0	k__Bacteria(100)	p__Actinobacteria(100)	c__Actinobacteria(100)	o__Actinomycetales(100)	f__Micrococcaceae(100)	g__Arthrobacter(100)	s__sulfureus(100)
Otu0459	0	0	0	0.0130907	0	0.00879585	0	0	k__Bacteria(100)	p__Firmicutes(100)	c__Clostridia(100)	o__Clostridiales(100)	f__[Tissierellaceae](100)	g__Tepidimicrobium(100)	unclassified(100)
Otu0461	0	0	0	0.0130907	0	0.00879585	0	0	k__Bacteria(100)	p__Firmicutes(100)	c__Clostridia(100)	o__Clostridiales(100)	f__[Tissierellaceae](100)	g__Peptoniphilus(100)	unclassified(100)
Otu0458	0	0	0.0434405	0	0	0.00879585	0	0	k__Bacteria(100)	p__Synergistetes(100)	c__Synergistia(100)	o__Synergistales(100)	f__Dethiosulfovibrionaceae(100)	g__Jonquetella(100)	s__anthropi(100)
Otu0462	0	0	0.0434405	0	0	0.00879585	0	0	k__Bacteria(100)	p__Synergistetes(100)	c__Synergistia(100)	o__Synergistales(100)	f__Dethiosulfovibrionaceae(100)	g__Aminobacterium(100)	unclassified(100)
Otu0465	0	0	0.0434405	0	0	0.00879585	0	0	k__Bacteria(100)	p__Synergistetes(100)	c__Synergistia(100)	o__Synergistales(100)	f__Dethiosulfovibrionaceae(100)	g__Dethiosulfovibrio(100)	unclassified(100)
Otu0500	0	0	0.0434405	0	0	0.00879585	0	0	k__Bacteria(100)	p__Synergistetes(100)	c__Synergistia(100)	o__Synergistales(100)	f__Dethiosulfovibrionaceae(100)	g__Aminobacterium(100)	unclassified(100)
Otu0457	0	0.0213721	0	0	0	0.00879585	0	0	k__Bacteria(100)	p__Firmicutes(100)	c__Clostridia(100)	o__Clostridiales(100)	f__[Tissierellaceae](100)	g__Tepidimicrobium(100)	unclassified(100)
Otu0463	0	0.0213721	0	0	0	0.00879585	0	0	k__Bacteria(100)	p__Bacteroidetes(100)	c__Bacteroidia(100)	o__Bacteroidales(100)	unclassified(100)	unclassified(100)	unclassified(100)
Otu0467	0	0.0213721	0	0	0	0.00879585	0	0	k__Bacteria(100)	p__Firmicutes(100)	c__Clostridia(100)	o__Clostridiales(100)	f__Ruminococcaceae(100)	unclassified(100)	unclassified(100)
Otu0469	0	0.0213721	0	0	0	0.00879585	0	0	k__Bacteria(100)	p__Firmicutes(100)	c__Clostridia(100)	o__Clostridiales(100)	f__[Tissierellaceae](100)	g__Tepidimicrobium(100)	unclassified(100)
Otu0450	0.00857192	0	0	0	0	0.00879585	0	0	k__Bacteria(100)	p__Firmicutes(100)	c__Clostridia(100)	o__Clostridiales(100)	f__[Tissierellaceae](100)	g__Tepidimicrobium(100)	unclassified(100)
Otu0416	0	0	0	0	0.056899	0	0	0	k__Bacteria(100)	p__Firmicutes(100)	c__Clostridia(100)	o__Clostridiales(100)	f__Clostridiaceae(100)	g__Clostridium(100)	s__tetani(100)
Otu0439	0	0	0	0	0.056899	0	0	0	k__Bacteria(100)	p__Firmicutes(100)	c__Clostridia(100)	o__Clostridiales(100)	f__[Tissierellaceae](100)	g__Sedimentibacter(100)	unclassified(100)
Otu0445	0	0	0	0	0.056899	0	0	0	k__Bacteria(100)	p__Proteobacteria(100)	c__Betaproteobacteria(100)	o__Burkholderiales(100)	f__Alcaligenaceae(100)	g__Rhodobacter(100)	s__sphaeroides(100)
Otu0446	0	0.0213721	0	0	0.0284495	0	0	0	k__Bacteria(100)	p__Firmicutes(100)	c__Clostridia(100)	o__Clostridiales(100)	unclassified(100)	unclassified(100)	unclassified(100)
Otu0414	0	0	0	0.0261814	0	0	0	0	k__Bacteria(100)	p__Synergistetes(100)	c__Synergistia(100)	o__Synergistales(100)	f__Dethiosulfovibrionaceae(100)	g__Aminobacterium(100)	unclassified(100)
Otu0418	0	0	0	0.0261814	0	0	0	0	k__Bacteria(100)	p__Firmicutes(100)	c__Clostridia(100)	o__Halanaerobiales(100)	f__Halanaerobiaceae(100)	unclassified(100)	unclassified(100)
Otu0431	0	0	0	0.0261814	0	0	0	0	k__Bacteria(100)	p__Firmicutes(100)	c__Clostridia(100)	o__Clostridiales(100)	f__Eubacteriaceae(100)	g__Garciella(100)	unclassified(100)
Otu0502	0	0	0	0.0261814	0	0	0	0	k__Bacteria(100)	p__Firmicutes(100)	c__Clostridia(100)	o__Clostridiales(100)	f__Caldicoprobacteraceae(100)	g__Caldicoprobacter(100)	unclassified(100)
Otu0508	0	0	0	0.0261814	0	0	0	0	k__Bacteria(100)	p__Firmicutes(100)	c__Clostridia(100)	o__Clostridiales(100)	f__[Tissierellaceae](100)	g__Tepidimicrobium(100)	unclassified(100)
Otu0509	0	0	0	0.0261814	0	0	0	0	k__Bacteria(100)	p__Firmicutes(100)	c__Clostridia(100)	o__MBA08(100)	unclassified(100)	unclassified(100)	unclassified(100)
Otu0513	0	0	0	0.0261814	0	0	0	0	k__Bacteria(100)	p__Firmicutes(100)	c__Clostridia(100)	o__Clostridiales(100)	f__[Tissierellaceae](100)	g__Tepidimicrobium(100)	unclassified(100)
Otu0517	0	0	0	0.0261814	0	0	0	0	k__Bacteria(100)	p__Synergistetes(100)	c__Synergistia(100)	o__Synergistales(100)	f__Dethiosulfovibrionaceae(100)	g__Jonquetella(100)	s__anthropi(100)
Otu0518	0	0	0	0.0261814	0	0	0	0	k__Bacteria(100)	p__Firmicutes(100)	c__Clostridia(100)	o__Clostridiales(100)	f__Eubacteriaceae(100)	g__Garciella(100)	unclassified(100)
Otu0522	0	0	0	0.0261814	0	0	0	0	k__Bacteria(100)	p__Firmicutes(100)	c__Clostridia(100)	o__Clostridiales(100)	unclassified(100)	unclassified(100)	unclassified(100)
Otu0524	0	0	0	0.0261814	0	0	0	0	k__Bacteria(100)	unclassified(100)	unclassified(100)	unclassified(100)	unclassified(100)	unclassified(100)	unclassified(100)
Otu0526	0	0	0	0.0261814	0	0	0	0	k__Bacteria(100)	p__Firmicutes(100)	c__Clostridia(100)	o__Clostridiales(100)	f__[Tissierellaceae](100)	g__Anaerococcus(100)	unclassified(100)
Otu0527	0	0	0	0.0261814	0	0	0	0	k__Bacteria(100)	p__Synergistetes(100)	c__Synergistia(100)	o__Synergistales(100)	f__Dethiosulfovibrionaceae(100)	g__Dethiosulfovibrio(100)	s__russensis(100)
Otu0529	0	0	0	0.0261814	0	0	0	0	k__Bacteria(100)	p__Firmicutes(100)	c__Clostridia(100)	o__Clostridiales(100)	f__[Tissierellaceae](100)	g__Tepidimicrobium(100)	unclassified(100)
Otu0504	0	0	0.0434405	0.0130907	0	0	0	0	k__Bacteria(100)	unclassified(100)	unclassified(100)	unclassified(100)	unclassified(100)	unclassified(100)	unclassified(100)
Otu0510	0	0	0.0434405	0.0130907	0	0	0	0	k__Bacteria(100)	p__Firmicutes(100)	c__Clostridia(100)	o__MBA08(100)	unclassified(100)	unclassified(100)	unclassified(100)
Otu0515	0	0	0.0434405	0.0130907	0	0	0	0	k__Bacteria(100)	p__Firmicutes(100)	c__OPB54(100)	unclassified(100)	unclassified(100)	unclassified(100)	unclassified(100)
Otu0519	0	0	0.0434405	0.0130907	0	0	0	0	k__Bacteria(100)	p__Firmicutes(100)	c__Clostridia(100)	o__Halanaerobiales(100)	f__Halanaerobiaceae(100)	g__Halocella(100)	s__cellulolsilytica(100)
Otu0520	0	0	0.0434405	0.0130907	0	0	0	0	k__Bacteria(100)	p__Firmicutes(100)	c__Clostridia(100)	o__Clostridiales(100)	f__Peptostreptococcaceae(100)	g__Peptostreptococcus(100)	unclassified(100)
Otu0497	0	0.0213721	0	0.0130907	0	0	0	0	k__Bacteria(100)	p__Firmicutes(100)	c__Clostridia(100)	o__Clostridiales(100)	f__Caldicoprobacteraceae(100)	g__Caldicoprobacter(100)	unclassified(100)
Otu0512	0	0.0213721	0	0.0130907	0	0	0	0	k__Bacteria(100)	p__Firmicutes(100)	c__Clostridia(100)	o__Clostridiales(100)	f__Peptococcaceae(100)	g__Thermincola(100)	s__ferriacetica(100)
Otu0435	0.00857192	0	0	0.0130907	0	0	0	0	k__Bacteria(100)	p__Actinobacteria(100)	c__Coriobacteriia(100)	o__Coriobacteriales(100)	f__Coriobacteriaceae(100)	g__Enterococcus(100)	s__casseliflavus(100)
Otu0503	0.00857192	0	0	0.0130907	0	0	0	0	k__Bacteria(100)	p__Firmicutes(100)	c__Clostridia(100)	o__Clostridiales(100)	f__[Tissierellaceae](100)	g__Sedimentibacter(100)	unclassified(100)
Otu0511	0.00857192	0	0	0.0130907	0	0	0	0	k__Bacteria(100)	p__Firmicutes(100)	c__Bacilli(100)	o__Bacillales(100)	f__Bacillaceae(100)	g__Natronobacillus(100)	unclassified(100)
Otu0514	0.00857192	0	0	0.0130907	0	0	0	0	k__Bacteria(100)	p__Firmicutes(100)	c__Clostridia(100)	o__Clostridiales(100)	f__Peptococcaceae(100)	g__Desulfonispora(100)	s__thiosulfatigenes(100)
Otu0528	0.00857192	0	0	0.0130907	0	0	0	0	k__Bacteria(100)	p__Firmicutes(100)	c__Clostridia(100)	o__Clostridiales(100)	unclassified(100)	unclassified(100)	unclassified(100)
Otu0383	0	0	0.086881	0	0	0	0	0	k__Bacteria(100)	p__Firmicutes(100)	c__Bacilli(100)	o__Bacillales(100)	f__Bacillaceae(100)	unclassified(100)	unclassified(100)
Otu0386	0	0	0.086881	0	0	0	0	0	k__Bacteria(100)	p__Firmicutes(100)	c__Clostridia(100)	o__Clostridiales(100)	f__[Tissierellaceae](100)	g__Tepidimicrobium(100)	unclassified(100)
Otu0401	0	0	0.086881	0	0	0	0	0	k__Bacteria(100)	p__Firmicutes(100)	c__Bacilli(100)	o__Bacillales(100)	f__Bacillaceae(100)	g__Bacillus(100)	unclassified(100)
Otu0437	0	0	0.086881	0	0	0	0	0	k__Bacteria(100)	p__Tenericutes(100)	c__Mollicutes(100)	o__Acholeplasmatales(100)	f__Acholeplasmataceae(100)	g__Acholeplasma(100)	unclassified(100)
Otu0452	0	0.0427442	0	0	0	0	0	0	k__Bacteria(100)	p__Firmicutes(100)	c__Clostridia(100)	o__Clostridiales(100)	f__Clostridiaceae(100)	g__Geosporobacter_Thermotalea(100)	unclassified(100)
Otu0453	0	0.0427442	0	0	0	0	0	0	k__Bacteria(100)	p__Firmicutes(100)	c__Clostridia(100)	o__Clostridiales(100)	f__Ruminococcaceae(100)	g__Clostridium(100)	s__methylpentosum(100)
Otu0454	0	0.0427442	0	0	0	0	0	0	k__Bacteria(100)	p__Firmicutes(100)	c__Clostridia(100)	o__MBA08(100)	unclassified(100)	unclassified(100)	unclassified(100)
Otu0481	0	0.0427442	0	0	0	0	0	0	k__Bacteria(100)	p__Firmicutes(100)	c__Bacilli(100)	o__Bacillales(100)	f__Bacillaceae(100)	g__Bacillus(100)	s__ginsengihumi(100)
Otu0385	0.0171438	0	0	0	0	0	0	0	k__Bacteria(100)	p__Firmicutes(100)	c__Clostridia(100)	o__Clostridiales(100)	f__[Mogibacteriaceae](100)	g__Anaerovorax(100)	unclassified(100)
Otu0411	0.0171438	0	0	0	0	0	0	0	k__Bacteria(100)	p__Firmicutes(100)	c__Clostridia(100)	unclassified(100)	unclassified(100)	unclassified(100)	unclassified(100)
Otu0425	0.0171438	0	0	0	0	0	0	0	k__Bacteria(100)	p__Firmicutes(100)	c__Clostridia(100)	o__Clostridiales(100)	f__Clostridiaceae(100)	g__Clostridium(100)	s__halophilum(100)
Otu0426	0.0171438	0	0	0	0	0	0	0	k__Bacteria(100)	p__Firmicutes(100)	c__Clostridia(100)	o__Clostridiales(100)	f__Peptococcaceae(100)	g__Desulfonispora(100)	s__thiosulfatigenes(100)
Otu0429	0.0171438	0	0	0	0	0	0	0	k__Bacteria(100)	p__Firmicutes(100)	c__Clostridia(100)	o__Clostridiales(100)	f__Caldicoprobacteraceae(100)	g__Caldicoprobacter(100)	unclassified(100)
Otu0501	0.0171438	0	0	0	0	0	0	0	k__Bacteria(100)	p__Firmicutes(100)	c__Clostridia(100)	o__Clostridiales(100)	f__Peptococcaceae(100)	g__Desulfonispora(100)	s__thiosulfatigenes(100)
Otu0507	0.0171438	0	0	0	0	0	0	0	k__Bacteria(100)	p__Firmicutes(100)	c__Clostridia(100)	o__Clostridiales(100)	f__Peptococcaceae(100)	g__Desulfonispora(100)	s__thiosulfatigenes(100)
Otu0516	0.0171438	0	0	0	0	0	0	0	k__Bacteria(100)	p__Bacteroidetes(100)	c__Bacteroidia(100)	o__Bacteroidales(100)	f__Porphyromonadaceae(100)	g__Proteiniphilum(100)	s__acetatigenes(100)
Otu0525	0.0171438	0	0	0	0	0	0	0	k__Bacteria(100)	p__Firmicutes(100)	c__Clostridia(100)	o__Clostridiales(100)	f__Clostridiaceae(100)	g__Clostridium(100)	s__kluyveri(100)
Otu0530	0.0171438	0	0	0	0	0	0	0	k__Bacteria(100)	p__Firmicutes(100)	c__Clostridia(100)	o__Clostridiales(100)	f__Peptococcaceae(100)	g__Desulfonispora(100)	s__thiosulfatigenes(100)
Otu0194	0	0	0	0	0	0	0	0.00998801	k__Bacteria(100)	p__Firmicutes(100)	c__Clostridia(100)	o__Clostridiales(100)	f__Syntrophomonadaceae(100)	g__Syntrophomonas(100)	unclassified(100)
Otu0471	0	0	0	0	0	0	0	0.00998801	k__Bacteria(100)	p__Firmicutes(100)	c__Bacilli(100)	o__Bacillales(100)	f__Staphylococcaceae(100)	g__Staphylococcus(100)	unclassified(100)
Otu0568	0	0	0	0	0	0	0	0.00998801	k__Bacteria(100)	p__Firmicutes(100)	c__Clostridia(100)	o__Clostridiales(100)	f__[Tissierellaceae](100)	g__Sedimentibacter(100)	unclassified(100)
Otu0592	0	0	0	0	0	0	0	0.00998801	k__Bacteria(100)	p__Firmicutes(100)	c__Clostridia(100)	o__Clostridiales(100)	f__Clostridiaceae(100)	g__Clostridium(100)	unclassified(100)
Otu0606	0	0	0	0	0	0	0	0.00998801	k__Bacteria(100)	p__Firmicutes(100)	c__Bacilli(100)	o__Lactobacillales(100)	f__Enterococcaceae(100)	g__Enterococcus(100)	s__asini(100)
Otu0623	0	0	0	0	0	0	0	0.00998801	k__Bacteria(100)	p__Firmicutes(100)	c__Clostridia(100)	o__Clostridiales(100)	f__[Tissierellaceae](100)	g__Peptoniphilus(100)	unclassified(100)
Otu0642	0	0	0	0	0	0	0	0.00998801	k__Bacteria(100)	p__Firmicutes(100)	c__Clostridia(100)	o__Clostridiales(100)	f__Clostridiaceae(100)	g__Oxobacter(100)	unclassified(100)
Otu0661	0	0	0	0	0	0	0	0.00998801	k__Bacteria(100)	p__Synergistetes(100)	c__Synergistia(100)	o__Synergistales(100)	f__Dethiosulfovibrionaceae(100)	g__Aminobacterium(100)	unclassified(100)
Otu0669	0	0	0	0	0	0	0	0.00998801	k__Bacteria(100)	p__Synergistetes(100)	c__Synergistia(100)	o__Synergistales(100)	f__Dethiosulfovibrionaceae(100)	g__Aminobacterium(100)	unclassified(100)
Otu0697	0	0	0	0	0	0	0	0.00998801	k__Bacteria(100)	p__Firmicutes(100)	c__Clostridia(100)	o__Clostridiales(100)	f__Clostridiaceae(100)	g__Clostridium(100)	s__acidurici(100)
Otu0714	0	0	0	0	0	0	0	0.00998801	k__Bacteria(100)	p__Firmicutes(100)	c__Clostridia(100)	o__Clostridiales(100)	f__Clostridiaceae(100)	g__Clostridium(100)	s__kluyveri(100)
Otu0720	0	0	0	0	0	0	0	0.00998801	k__Bacteria(100)	p__Bacteroidetes(100)	c__Bacteroidia(100)	o__Bacteroidales(100)	f__Bacteroidaceae(100)	g__Bacteroides(100)	s__coprosuis(100)
Otu0734	0	0	0	0	0	0	0	0.00998801	k__Bacteria(100)	p__Firmicutes(100)	c__Bacilli(100)	o__Lactobacillales(100)	f__Enterococcaceae(100)	g__Enterococcus(100)	s__asini(100)
Otu0741	0	0	0	0	0	0	0	0.00998801	k__Bacteria(100)	p__Firmicutes(100)	c__Clostridia(100)	o__Clostridiales(100)	f__[Tissierellaceae](100)	g__Tepidimicrobium(100)	unclassified(100)
Otu0743	0	0	0	0	0	0	0	0.00998801	k__Bacteria(100)	p__Proteobacteria(100)	c__Gammaproteobacteria(100)	o__Enterobacteriales(100)	f__Enterobacteriaceae(100)	g__Aquamonas(100)	s__haywardensis(100)
Otu0750	0	0	0	0	0	0	0	0.00998801	k__Bacteria(100)	p__Firmicutes(100)	c__Clostridia(100)	o__Clostridiales(100)	f__Veillonellaceae(100)	g__Veillonella(100)	s__dispar(100)
Otu0764	0	0	0	0	0	0	0	0.00998801	k__Bacteria(100)	p__Firmicutes(100)	c__Clostridia(100)	o__Clostridiales(100)	f__Peptococcaceae(100)	g__Thermincola(100)	s__ferriacetica(100)
Otu0772	0	0	0	0	0	0	0	0.00998801	k__Bacteria(100)	p__Firmicutes(100)	c__Clostridia(100)	o__Clostridiales(100)	f__Caldicoprobacteraceae(100)	g__Caldicoprobacter(100)	unclassified(100)
Otu0773	0	0	0	0	0	0	0	0.00998801	k__Bacteria(100)	p__Firmicutes(100)	c__Clostridia(100)	o__Clostridiales(100)	f__[Tissierellaceae](100)	g__Tissierella_Soehngenia(100)	unclassified(100)
Otu0774	0	0	0	0	0	0	0	0.00998801	k__Bacteria(100)	p__Bacteroidetes(100)	c__Bacteroidia(100)	o__Bacteroidales(100)	f__Bacteroidaceae(100)	g__Bacteroides(100)	s__coprosuis(100)
Otu0775	0	0	0	0	0	0	0	0.00998801	k__Bacteria(100)	p__Synergistetes(100)	c__Synergistia(100)	o__Synergistales(100)	f__Dethiosulfovibrionaceae(100)	g__Dethiosulfovibrio(100)	s__russensis(100)
Otu0776	0	0	0	0	0	0	0	0.00998801	k__Bacteria(100)	p__Firmicutes(100)	c__Clostridia(100)	o__Clostridiales(100)	f__[Tissierellaceae](100)	g__Tepidimicrobium(100)	unclassified(100)
Otu0778	0	0	0	0	0	0	0	0.00998801	k__Bacteria(100)	p__Firmicutes(100)	c__Clostridia(100)	o__Clostridiales(100)	f__Ruminococcaceae(100)	g__Clostridium(100)	s__cellobioparum(100)
Otu0781	0	0	0	0	0	0	0	0.00998801	k__Bacteria(100)	p__Proteobacteria(100)	c__Gammaproteobacteria(100)	o__Enterobacteriales(100)	f__Enterobacteriaceae(100)	g__Shigella(100)	s__dysenteriae(100)
Otu0782	0	0	0	0	0	0	0	0.00998801	k__Bacteria(100)	p__Firmicutes(100)	c__Clostridia(100)	o__Clostridiales(100)	f__Caldicoprobacteraceae(100)	g__Caldicoprobacter(100)	unclassified(100)
Otu0784	0	0	0	0	0	0	0	0.00998801	k__Bacteria(100)	p__Firmicutes(100)	c__Clostridia(100)	o__Clostridiales(100)	f__[Tissierellaceae](100)	g__Tepidimicrobium(100)	unclassified(100)
Otu0786	0	0	0	0	0	0	0	0.00998801	k__Bacteria(100)	p__Firmicutes(100)	c__Clostridia(100)	o__Clostridiales(100)	f__[Tissierellaceae](100)	g__Tepidimicrobium(100)	unclassified(100)
Otu0787	0	0	0	0	0	0	0	0.00998801	k__Archaea(100)	p__Euryarchaeota(100)	c__Thermoplasmata(100)	o__E2(100)	f__[Methanomassiliicoccaceae](100)	g__vadinCA11(100)	unclassified(100)
Otu0790	0	0	0	0	0	0	0	0.00998801	k__Bacteria(100)	p__Firmicutes(100)	c__Clostridia(100)	o__Clostridiales(100)	f__Peptostreptococcaceae(100)	g__[Clostridium](100)	s__sticklandii(100)
Otu0791	0	0	0	0	0	0	0	0.00998801	k__Bacteria(100)	p__Bacteroidetes(100)	c__[Saprospirae](100)	o__[Saprospirales](100)	f__Chitinophagaceae(100)	g__Flavisolibacter(100)	unclassified(100)
Otu0792	0	0	0	0	0	0	0	0.00998801	k__Bacteria(100)	p__Synergistetes(100)	c__Synergistia(100)	o__Synergistales(100)	f__Dethiosulfovibrionaceae(100)	g__Aminobacterium(100)	unclassified(100)
Otu0794	0	0	0	0	0	0	0	0.00998801	k__Bacteria(100)	p__Firmicutes(100)	c__Clostridia(100)	o__Clostridiales(100)	f__Lachnospiraceae(100)	g__Clostridium(100)	s__bolteae(100)
Otu0795	0	0	0	0	0	0	0	0.00998801	k__Bacteria(100)	p__Proteobacteria(100)	c__Deltaproteobacteria(100)	o__Desulfovibrionales(100)	f__Desulfomicrobiaceae(100)	g__Desulfomicrobium(100)	s__orale(100)
Otu0796	0	0	0	0	0	0	0	0.00998801	k__Bacteria(100)	p__Firmicutes(100)	c__Bacilli(100)	o__Bacillales(100)	f__Paenibacillaceae(100)	g__Paenibacillus(100)	s__hodogayensis(100)
Otu0798	0	0	0	0	0	0	0	0.00998801	k__Bacteria(100)	p__Bacteroidetes(100)	c__Bacteroidia(100)	o__Bacteroidales(100)	f__Bacteroidaceae(100)	g__Bacteroides(100)	s__coprosuis(100)
Otu0799	0	0	0	0	0	0	0	0.00998801	k__Bacteria(100)	p__Actinobacteria(100)	c__Actinobacteria(100)	o__Actinomycetales(100)	f__Propionibacteriaceae(100)	g__Brooklawnia(100)	s__massiliensis(100)
Otu0800	0	0	0	0	0	0	0	0.00998801	k__Bacteria(100)	p__Bacteroidetes(100)	c__Bacteroidia(100)	o__Bacteroidales(100)	f__Bacteroidaceae(100)	g__Bacteroides(100)	s__coprosuis(100)
Otu0805	0	0	0	0	0	0	0	0.00998801	k__Bacteria(100)	p__Synergistetes(100)	c__Synergistia(100)	o__Synergistales(100)	f__Dethiosulfovibrionaceae(100)	g__Aminobacterium(100)	unclassified(100)
Otu0806	0	0	0	0	0	0	0	0.00998801	k__Bacteria(100)	p__Firmicutes(100)	c__Bacilli(100)	o__Lactobacillales(100)	f__Enterococcaceae(100)	g__Enterococcus(100)	s__asini(100)
Otu0807	0	0	0	0	0	0	0	0.00998801	k__Bacteria(100)	p__Bacteroidetes(100)	c__Bacteroidia(100)	o__Bacteroidales(100)	f__Bacteroidaceae(100)	g__Bacteroides(100)	s__coprosuis(100)
Otu0808	0	0	0	0	0	0	0	0.00998801	k__Bacteria(100)	p__Firmicutes(100)	c__Clostridia(100)	o__Clostridiales(100)	f__[Tissierellaceae](100)	g__Tepidimicrobium(100)	unclassified(100)
Otu0809	0	0	0	0	0	0	0	0.00998801	k__Bacteria(100)	p__Firmicutes(100)	c__Clostridia(100)	o__Clostridiales(100)	f__[Tissierellaceae](100)	g__Tepidimicrobium(100)	unclassified(100)
Otu0812	0	0	0	0	0	0	0	0.00998801	k__Bacteria(100)	p__Firmicutes(100)	c__Clostridia(100)	o__Clostridiales(100)	f__Clostridiaceae(100)	g__Clostridium(100)	unclassified(100)
Otu0813	0	0	0	0	0	0	0	0.00998801	k__Bacteria(100)	p__Firmicutes(100)	c__Clostridia(100)	o__Clostridiales(100)	f__[Tissierellaceae](100)	g__Tepidimicrobium(100)	unclassified(100)
Otu0815	0	0	0	0	0	0	0	0.00998801	k__Bacteria(100)	p__Synergistetes(100)	c__Synergistia(100)	o__Synergistales(100)	f__Dethiosulfovibrionaceae(100)	g__Aminobacterium(100)	unclassified(100)
Otu0817	0	0	0	0	0	0	0	0.00998801	k__Bacteria(100)	p__Firmicutes(100)	c__Clostridia(100)	o__Clostridiales(100)	f__Clostridiaceae(100)	g__Clostridium(100)	unclassified(100)
Otu0818	0	0	0	0	0	0	0	0.00998801	k__Bacteria(100)	p__Firmicutes(100)	c__Clostridia(100)	o__Clostridiales(100)	f__Ruminococcaceae(100)	g__Clostridium(100)	s__methylpentosum(100)
Otu0819	0	0	0	0	0	0	0	0.00998801	k__Bacteria(100)	p__Synergistetes(100)	c__Synergistia(100)	o__Synergistales(100)	f__Dethiosulfovibrionaceae(100)	g__Jonquetella(100)	s__anthropi(100)
Otu0820	0	0	0	0	0	0	0	0.00998801	k__Bacteria(100)	p__Firmicutes(100)	c__Clostridia(100)	o__Clostridiales(100)	f__[Tissierellaceae](100)	g__Sporanaerobacter(100)	unclassified(100)
Otu0822	0	0	0	0	0	0	0	0.00998801	k__Bacteria(100)	p__Firmicutes(100)	c__Clostridia(100)	o__Clostridiales(100)	f__Clostridiaceae(100)	g__Clostridium(100)	s__tetani(100)
Otu0824	0	0	0	0	0	0	0	0.00998801	k__Bacteria(100)	p__Firmicutes(100)	c__Clostridia(100)	o__MBA08(100)	unclassified(100)	unclassified(100)	unclassified(100)
Otu0828	0	0	0	0	0	0	0	0.00998801	k__Bacteria(100)	p__Proteobacteria(100)	c__Deltaproteobacteria(100)	o__Desulfovibrionales(100)	f__Desulfovibrionaceae(100)	g__Desulfovibrio(100)	s__oxamicus(100)
Otu0829	0	0	0	0	0	0	0	0.00998801	k__Bacteria(100)	p__Firmicutes(100)	c__Clostridia(100)	o__Clostridiales(100)	f__[Tissierellaceae](100)	g__Tissierella_Soehngenia(100)	unclassified(100)
Otu0831	0	0	0	0	0	0	0	0.00998801	k__Bacteria(100)	p__Firmicutes(100)	c__Clostridia(100)	o__Clostridiales(100)	f__Christensenellaceae(100)	unclassified(100)	unclassified(100)
Otu0832	0	0	0	0	0	0	0	0.00998801	k__Bacteria(100)	p__Firmicutes(100)	c__Clostridia(100)	o__Clostridiales(100)	f__[Tissierellaceae](100)	g__Tepidimicrobium(100)	unclassified(100)
Otu0833	0	0	0	0	0	0	0	0.00998801	k__Bacteria(100)	p__Firmicutes(100)	c__OPB54(100)	unclassified(100)	unclassified(100)	unclassified(100)	unclassified(100)
Otu0835	0	0	0	0	0	0	0	0.00998801	k__Bacteria(100)	p__Bacteroidetes(100)	c__Bacteroidia(100)	o__Bacteroidales(100)	f__Bacteroidaceae(100)	g__Bacteroides(100)	s__coprosuis(100)
Otu0836	0	0	0	0	0	0	0	0.00998801	k__Bacteria(100)	p__Firmicutes(100)	c__Clostridia(100)	o__Clostridiales(100)	f__Caldicoprobacteraceae(100)	g__Caldicoprobacter(100)	unclassified(100)
Otu0837	0	0	0	0	0	0	0	0.00998801	k__Bacteria(100)	p__Firmicutes(100)	c__Clostridia(100)	o__Clostridiales(100)	f__Caldicoprobacteraceae(100)	g__Caldicoprobacter(100)	unclassified(100)
Otu0838	0	0	0	0	0	0	0	0.00998801	k__Bacteria(100)	p__Firmicutes(100)	c__Bacilli(100)	o__Lactobacillales(100)	f__Lactobacillaceae(100)	g__Lactobacillus(100)	s__paraplantarum(100)
Otu0839	0	0	0	0	0	0	0	0.00998801	k__Bacteria(100)	p__Bacteroidetes(100)	c__Bacteroidia(100)	o__Bacteroidales(100)	f__Bacteroidaceae(100)	g__Bacteroides(100)	s__coprosuis(100)
Otu0840	0	0	0	0	0	0	0	0.00998801	k__Bacteria(100)	p__Bacteroidetes(100)	c__Bacteroidia(100)	o__Bacteroidales(100)	f__Bacteroidaceae(100)	g__Bacteroides(100)	s__ovatus(100)
Otu0842	0	0	0	0	0	0	0	0.00998801	k__Bacteria(100)	p__Bacteroidetes(100)	c__Bacteroidia(100)	o__Bacteroidales(100)	f__Porphyromonadaceae(100)	g__Petrimonas(100)	s__sulfuriphila(100)
Otu0843	0	0	0	0	0	0	0	0.00998801	k__Bacteria(100)	p__Synergistetes(100)	c__Synergistia(100)	o__Synergistales(100)	f__Dethiosulfovibrionaceae(100)	g__Aminobacterium(100)	unclassified(100)
Otu0846	0	0	0	0	0	0	0	0.00998801	k__Bacteria(100)	p__Firmicutes(100)	c__Clostridia(100)	o__Clostridiales(100)	f__Veillonellaceae(100)	g__Acetonema(100)	s__longum(100)
Otu0849	0	0	0	0	0	0	0	0.00998801	k__Bacteria(100)	p__Firmicutes(100)	c__OPB54(100)	unclassified(100)	unclassified(100)	unclassified(100)	unclassified(100)
Otu0851	0	0	0	0	0	0	0	0.00998801	k__Bacteria(100)	p__Bacteroidetes(100)	c__Bacteroidia(100)	o__Bacteroidales(100)	f__Bacteroidaceae(100)	g__Bacteroides(100)	s__coprosuis(100)
Otu0852	0	0	0	0	0	0	0	0.00998801	k__Bacteria(100)	p__Proteobacteria(100)	c__Gammaproteobacteria(100)	o__Enterobacteriales(100)	f__Enterobacteriaceae(100)	g__Xenorhabdus(100)	s__romanii(100)
Otu0853	0	0	0	0	0	0	0	0.00998801	k__Bacteria(100)	p__Firmicutes(100)	c__Clostridia(100)	o__Clostridiales(100)	f__[Tissierellaceae](100)	g__Tepidimicrobium(100)	unclassified(100)
Otu0854	0	0	0	0	0	0	0	0.00998801	k__Bacteria(100)	p__Firmicutes(100)	c__Clostridia(100)	o__Clostridiales(100)	f__[Tissierellaceae](100)	g__Tepidimicrobium(100)	unclassified(100)
Otu0855	0	0	0	0	0	0	0	0.00998801	k__Bacteria(100)	p__Bacteroidetes(100)	c__Bacteroidia(100)	o__Bacteroidales(100)	f__Bacteroidaceae(100)	g__Bacteroides(100)	s__coprosuis(100)
Otu0857	0	0	0	0	0	0	0	0.00998801	k__Bacteria(100)	p__Bacteroidetes(100)	c__Bacteroidia(100)	o__Bacteroidales(100)	f__Bacteroidaceae(100)	g__Bacteroides(100)	s__coprosuis(100)
Otu0860	0	0	0	0	0	0	0	0.00998801	k__Bacteria(100)	p__Firmicutes(100)	c__Clostridia(100)	o__Clostridiales(100)	f__Clostridiaceae(100)	g__Clostridium(100)	s__kluyveri(100)
Otu0863	0	0	0	0	0	0	0	0.00998801	k__Bacteria(100)	p__Firmicutes(100)	c__Bacilli(100)	o__Lactobacillales(100)	f__Lactobacillaceae(100)	g__Lactobacillus(100)	s__paraplantarum(100)
Otu0867	0	0	0	0	0	0	0	0.00998801	k__Bacteria(100)	p__Firmicutes(100)	c__Clostridia(100)	o__Clostridiales(100)	f__Clostridiaceae(100)	g__Clostridium(100)	unclassified(100)
Otu0868	0	0	0	0	0	0	0	0.00998801	k__Bacteria(100)	p__Bacteroidetes(100)	c__Bacteroidia(100)	o__Bacteroidales(100)	f__Bacteroidaceae(100)	g__Bacteroides(100)	s__coprosuis(100)
Otu0870	0	0	0	0	0	0	0	0.00998801	k__Bacteria(100)	p__Firmicutes(100)	c__Clostridia(100)	o__Clostridiales(100)	f__Clostridiaceae(100)	g__Clostridium(100)	s__kluyveri(100)
Otu0872	0	0	0	0	0	0	0	0.00998801	k__Bacteria(100)	p__Proteobacteria(100)	c__Deltaproteobacteria(100)	o__Desulfovibrionales(100)	f__Desulfovibrionaceae(100)	g__Desulfovibrio(100)	s__longreachensis(100)
Otu0873	0	0	0	0	0	0	0	0.00998801	k__Bacteria(100)	p__Bacteroidetes(100)	c__Bacteroidia(100)	o__Bacteroidales(100)	f__Bacteroidaceae(100)	g__Bacteroides(100)	s__coprosuis(100)
Otu0874	0	0	0	0	0	0	0	0.00998801	k__Bacteria(100)	p__Firmicutes(100)	c__Clostridia(100)	o__Clostridiales(100)	f__Christensenellaceae(100)	unclassified(100)	unclassified(100)
Otu0877	0	0	0	0	0	0	0	0.00998801	k__Bacteria(100)	p__Firmicutes(100)	c__Clostridia(100)	o__Clostridiales(100)	f__Peptococcaceae(100)	g__Desulfitispora(100)	s__alkaliphila(100)
Otu0879	0	0	0	0	0	0	0	0.00998801	k__Bacteria(100)	p__Firmicutes(100)	c__Clostridia(100)	o__Clostridiales(100)	f__[Tissierellaceae](100)	g__Tepidimicrobium(100)	unclassified(100)
Otu0880	0	0	0	0	0	0	0	0.00998801	k__Bacteria(100)	p__Proteobacteria(100)	c__Gammaproteobacteria(100)	o__Enterobacteriales(100)	f__Enterobacteriaceae(100)	g__Xenorhabdus(100)	s__innexi(100)
Otu0881	0	0	0	0	0	0	0	0.00998801	k__Bacteria(100)	p__Synergistetes(100)	c__Synergistia(100)	o__Synergistales(100)	f__Dethiosulfovibrionaceae(100)	g__Aminobacterium(100)	unclassified(100)
Otu0882	0	0	0	0	0	0	0	0.00998801	k__Bacteria(100)	p__Actinobacteria(100)	c__Actinobacteria(100)	o__Actinomycetales(100)	f__Actinomycetaceae(100)	g__Actinomyces(100)	s__europaeus(100)
Otu0883	0	0	0	0	0	0	0	0.00998801	k__Bacteria(100)	p__Firmicutes(100)	c__Clostridia(100)	o__Natranaerobiales(100)	f__Anaerobrancaceae(100)	g__A55_D21(100)	unclassified(100)
Otu0886	0	0	0	0	0	0	0	0.00998801	k__Bacteria(100)	p__Bacteroidetes(100)	c__Bacteroidia(100)	o__Bacteroidales(100)	f__Bacteroidaceae(100)	g__Bacteroides(100)	s__coprosuis(100)
Otu0887	0	0	0	0	0	0	0	0.00998801	k__Bacteria(100)	p__Firmicutes(100)	c__Clostridia(100)	o__Clostridiales(100)	f__[Tissierellaceae](100)	g__Sedimentibacter(100)	unclassified(100)
Otu0889	0	0	0	0	0	0	0	0.00998801	k__Bacteria(100)	p__Actinobacteria(100)	c__Actinobacteria(100)	o__Actinomycetales(100)	f__Actinomycetaceae(100)	g__Arcanobacterium(100)	unclassified(100)
Otu0890	0	0	0	0	0	0	0	0.00998801	k__Bacteria(100)	p__Proteobacteria(100)	c__Gammaproteobacteria(100)	o__Enterobacteriales(100)	f__Enterobacteriaceae(100)	g__Aquamonas(100)	s__haywardensis(100)
Otu0894	0	0	0	0	0	0	0	0.00998801	k__Bacteria(100)	p__Firmicutes(100)	c__Clostridia(100)	o__Clostridiales(100)	f__[Tissierellaceae](100)	g__Sporanaerobacter(100)	unclassified(100)
Otu0895	0	0	0	0	0	0	0	0.00998801	k__Bacteria(100)	p__Firmicutes(100)	c__Clostridia(100)	o__MBA08(100)	unclassified(100)	unclassified(100)	unclassified(100)
Otu0896	0	0	0	0	0	0	0	0.00998801	k__Bacteria(100)	p__Firmicutes(100)	c__Clostridia(100)	o__Clostridiales(100)	f__[Tissierellaceae](100)	g__Tepidimicrobium(100)	unclassified(100)
Otu0899	0	0	0	0	0	0	0	0.00998801	k__Bacteria(100)	p__Bacteroidetes(100)	c__Bacteroidia(100)	o__Bacteroidales(100)	f__Bacteroidaceae(100)	g__Bacteroides(100)	s__coprosuis(100)
Otu0900	0	0	0	0	0	0	0	0.00998801	k__Bacteria(100)	p__Firmicutes(100)	c__Clostridia(100)	o__Clostridiales(100)	f__[Tissierellaceae](100)	g__Peptoniphilus(100)	unclassified(100)
Otu0901	0	0	0	0	0	0	0	0.00998801	k__Bacteria(100)	p__Firmicutes(100)	c__Clostridia(100)	o__Clostridiales(100)	f__[Tissierellaceae](100)	g__Sedimentibacter(100)	unclassified(100)
Otu0902	0	0	0	0	0	0	0	0.00998801	k__Bacteria(100)	p__Firmicutes(100)	c__Clostridia(100)	o__MBA08(100)	unclassified(100)	unclassified(100)	unclassified(100)
Otu0904	0	0	0	0	0	0	0	0.00998801	k__Bacteria(100)	p__Bacteroidetes(100)	c__Bacteroidia(100)	o__Bacteroidales(100)	f__Bacteroidaceae(100)	g__Bacteroides(100)	s__coprosuis(100)
Otu0905	0	0	0	0	0	0	0	0.00998801	k__Bacteria(100)	p__Firmicutes(100)	c__Clostridia(100)	o__Clostridiales(100)	f__Caldicoprobacteraceae(100)	g__Caldicoprobacter(100)	unclassified(100)
Otu0907	0	0	0	0	0	0	0	0.00998801	k__Bacteria(100)	p__Bacteroidetes(100)	c__Bacteroidia(100)	o__Bacteroidales(100)	f__Bacteroidaceae(100)	g__Bacteroides(100)	s__coprosuis(100)
Otu0909	0	0	0	0	0	0	0	0.00998801	k__Bacteria(100)	p__Synergistetes(100)	c__Synergistia(100)	o__Synergistales(100)	f__Dethiosulfovibrionaceae(100)	g__Aminobacterium(100)	unclassified(100)
Otu0910	0	0	0	0	0	0	0	0.00998801	k__Bacteria(100)	p__Firmicutes(100)	c__Bacilli(100)	o__Lactobacillales(100)	f__Enterococcaceae(100)	g__Enterococcus(100)	s__casseliflavus(100)
Otu0911	0	0	0	0	0	0	0	0.00998801	k__Bacteria(100)	p__Bacteroidetes(100)	c__Bacteroidia(100)	o__Bacteroidales(100)	f__Porphyromonadaceae(100)	g__Petrimonas(100)	s__sulfuriphila(100)
Otu0912	0	0	0	0	0	0	0	0.00998801	k__Bacteria(100)	p__Firmicutes(100)	c__Clostridia(100)	o__MBA08(100)	unclassified(100)	unclassified(100)	unclassified(100)
Otu0913	0	0	0	0	0	0	0	0.00998801	k__Bacteria(100)	p__Synergistetes(100)	c__Synergistia(100)	o__Synergistales(100)	f__Dethiosulfovibrionaceae(100)	g__Aminobacterium(100)	unclassified(100)
Otu0914	0	0	0	0	0	0	0	0.00998801	k__Bacteria(100)	p__Firmicutes(100)	c__Clostridia(100)	o__Clostridiales(100)	f__Peptostreptococcaceae(100)	g__Peptostreptococcus(100)	unclassified(100)
Otu0915	0	0	0	0	0	0	0	0.00998801	k__Bacteria(100)	p__Firmicutes(100)	c__Clostridia(100)	o__Clostridiales(100)	f__Caldicoprobacteraceae(100)	g__Caldicoprobacter(100)	unclassified(100)
Otu0916	0	0	0	0	0	0	0	0.00998801	k__Bacteria(100)	p__Firmicutes(100)	c__Clostridia(100)	o__MBA08(100)	unclassified(100)	unclassified(100)	unclassified(100)
Otu0917	0	0	0	0	0	0	0	0.00998801	k__Bacteria(100)	p__Firmicutes(100)	c__Clostridia(100)	o__Clostridiales(100)	f__Peptostreptococcaceae(100)	g__Peptostreptococcus(100)	unclassified(100)
Otu0918	0	0	0	0	0	0	0	0.00998801	k__Bacteria(100)	p__Firmicutes(100)	c__Clostridia(100)	o__Clostridiales(100)	f__Clostridiaceae(100)	g__Clostridium(100)	unclassified(100)
Otu0922	0	0	0	0	0	0	0	0.00998801	k__Bacteria(100)	p__Bacteroidetes(100)	c__Bacteroidia(100)	o__Bacteroidales(100)	f__Bacteroidaceae(100)	g__Bacteroides(100)	s__coprosuis(100)
Otu0924	0	0	0	0	0	0	0	0.00998801	k__Bacteria(100)	p__Bacteroidetes(100)	c__Bacteroidia(100)	o__Bacteroidales(100)	f__Porphyromonadaceae(100)	g__Petrimonas(100)	s__sulfuriphila(100)
Otu0925	0	0	0	0	0	0	0	0.00998801	k__Bacteria(100)	p__Bacteroidetes(100)	c__Bacteroidia(100)	o__Bacteroidales(100)	f__Porphyromonadaceae(100)	g__Petrimonas(100)	s__sulfuriphila(100)
Otu0927	0	0	0	0	0	0	0	0.00998801	k__Bacteria(100)	p__Bacteroidetes(100)	c__Bacteroidia(100)	o__Bacteroidales(100)	f__Bacteroidaceae(100)	g__Bacteroides(100)	s__coprosuis(100)
Otu0928	0	0	0	0	0	0	0	0.00998801	k__Bacteria(100)	p__Firmicutes(100)	c__Clostridia(100)	o__MBA08(100)	unclassified(100)	unclassified(100)	unclassified(100)
Otu0929	0	0	0	0	0	0	0	0.00998801	k__Bacteria(100)	p__Firmicutes(100)	c__Clostridia(100)	o__MBA08(100)	unclassified(100)	unclassified(100)	unclassified(100)
Otu0931	0	0	0	0	0	0	0	0.00998801	k__Archaea(100)	p__Euryarchaeota(100)	c__Thermoplasmata(100)	o__E2(100)	f__[Methanomassiliicoccaceae](100)	g__vadinCA11(100)	unclassified(100)
Otu0936	0	0	0	0	0	0	0	0.00998801	k__Bacteria(100)	p__Bacteroidetes(100)	c__Bacteroidia(100)	o__Bacteroidales(100)	f__Porphyromonadaceae(100)	g__Petrimonas(100)	s__sulfuriphila(100)
Otu0937	0	0	0	0	0	0	0	0.00998801	k__Bacteria(100)	p__Firmicutes(100)	c__Clostridia(100)	o__Clostridiales(100)	f__Clostridiaceae(100)	g__Clostridium(100)	unclassified(100)
Otu0938	0	0	0	0	0	0	0	0.00998801	k__Bacteria(100)	p__Bacteroidetes(100)	c__Bacteroidia(100)	o__Bacteroidales(100)	f__Bacteroidaceae(100)	g__Bacteroides(100)	s__coprosuis(100)
Otu0939	0	0	0	0	0	0	0	0.00998801	k__Bacteria(100)	p__Bacteroidetes(100)	c__Bacteroidia(100)	o__Bacteroidales(100)	f__Bacteroidaceae(100)	g__Bacteroides(100)	s__coprosuis(100)
Otu0940	0	0	0	0	0	0	0	0.00998801	k__Bacteria(100)	p__Firmicutes(100)	c__Clostridia(100)	o__Clostridiales(100)	f__Lachnospiraceae(100)	g__Clostridium(100)	s__aldenense(100)
Otu0942	0	0	0	0	0	0	0	0.00998801	k__Bacteria(100)	p__Firmicutes(100)	c__Clostridia(100)	o__Clostridiales(100)	f__Clostridiaceae(100)	g__Clostridium(100)	s__purinilyticum(100)
Otu0943	0	0	0	0	0	0	0	0.00998801	k__Bacteria(100)	p__Firmicutes(100)	c__Clostridia(100)	o__Clostridiales(100)	f__[Tissierellaceae](100)	g__Tepidimicrobium(100)	unclassified(100)
Otu0944	0	0	0	0	0	0	0	0.00998801	k__Bacteria(100)	p__Firmicutes(100)	c__Bacilli(100)	o__Bacillales(100)	f__Bacillaceae(100)	g__Bacillus(100)	s__polygoni(100)
Otu0945	0	0	0	0	0	0	0	0.00998801	k__Bacteria(100)	p__Bacteroidetes(100)	c__Bacteroidia(100)	o__Bacteroidales(100)	f__Bacteroidaceae(100)	g__Bacteroides(100)	s__coprosuis(100)
Otu0947	0	0	0	0	0	0	0	0.00998801	k__Bacteria(100)	p__Firmicutes(100)	c__Clostridia(100)	o__Clostridiales(100)	f__Clostridiaceae(100)	g__Clostridium(100)	s__tetani(100)
Otu0948	0	0	0	0	0	0	0	0.00998801	k__Bacteria(100)	p__Proteobacteria(100)	c__Deltaproteobacteria(100)	o__Desulfovibrionales(100)	f__Desulfovibrionaceae(100)	g__Desulfovibrio(100)	s__oxamicus(100)
Otu0949	0	0	0	0	0	0	0	0.00998801	k__Bacteria(100)	p__Firmicutes(100)	c__Clostridia(100)	o__MBA08(100)	unclassified(100)	unclassified(100)	unclassified(100)
Otu0950	0	0	0	0	0	0	0	0.00998801	k__Bacteria(100)	p__Bacteroidetes(100)	c__Bacteroidia(100)	o__Bacteroidales(100)	f__Bacteroidaceae(100)	g__Bacteroides(100)	s__coprosuis(100)
Otu0952	0	0	0	0	0	0	0	0.00998801	k__Bacteria(100)	p__Firmicutes(100)	c__Clostridia(100)	o__Clostridiales(100)	f__Ruminococcaceae(100)	g__Oscillospira(100)	unclassified(100)
Otu0955	0	0	0	0	0	0	0	0.00998801	k__Bacteria(100)	p__Synergistetes(100)	c__Synergistia(100)	o__Synergistales(100)	f__Dethiosulfovibrionaceae(100)	g__Aminobacterium(100)	unclassified(100)
Otu0956	0	0	0	0	0	0	0	0.00998801	k__Bacteria(100)	p__Firmicutes(100)	c__Clostridia(100)	o__Clostridiales(100)	f__Clostridiaceae(100)	g__Clostridium(100)	unclassified(100)
Otu0957	0	0	0	0	0	0	0	0.00998801	k__Bacteria(100)	p__Firmicutes(100)	c__Clostridia(100)	o__Clostridiales(100)	f__Ruminococcaceae(100)	g__Anaerotruncus(100)	unclassified(100)
Otu0959	0	0	0	0	0	0	0	0.00998801	k__Bacteria(100)	p__Firmicutes(100)	c__Clostridia(100)	o__Clostridiales(100)	f__[Tissierellaceae](100)	g__Tissierella_Soehngenia(100)	unclassified(100)
Otu0960	0	0	0	0	0	0	0	0.00998801	k__Bacteria(100)	p__Firmicutes(100)	c__Bacilli(100)	o__Lactobacillales(100)	f__Lactobacillaceae(100)	g__Lactobacillus(100)	s__paraplantarum(100)
Otu0961	0	0	0	0	0	0	0	0.00998801	k__Bacteria(100)	p__Firmicutes(100)	c__Bacilli(100)	o__Lactobacillales(100)	f__Enterococcaceae(100)	g__Enterococcus(100)	s__casseliflavus(100)
Otu0962	0	0	0	0	0	0	0	0.00998801	k__Bacteria(100)	p__Firmicutes(100)	c__Clostridia(100)	o__Clostridiales(100)	f__Caldicoprobacteraceae(100)	g__Caldicoprobacter(100)	unclassified(100)
Otu0963	0	0	0	0	0	0	0	0.00998801	k__Bacteria(100)	p__Firmicutes(100)	c__Clostridia(100)	o__Clostridiales(100)	f__[Tissierellaceae](100)	g__Tepidimicrobium(100)	unclassified(100)
Otu0964	0	0	0	0	0	0	0	0.00998801	k__Bacteria(100)	p__Bacteroidetes(100)	c__Bacteroidia(100)	o__Bacteroidales(100)	f__Bacteroidaceae(100)	g__Bacteroides(100)	s__coprosuis(100)
Otu0966	0	0	0	0	0	0	0	0.00998801	k__Bacteria(100)	p__Firmicutes(100)	c__Clostridia(100)	o__MBA08(100)	unclassified(100)	unclassified(100)	unclassified(100)
Otu0967	0	0	0	0	0	0	0	0.00998801	k__Bacteria(100)	p__Spirochaetes(100)	c__Spirochaetes(100)	o__Spirochaetales(100)	f__Spirochaetaceae(100)	g__Spirochaeta(100)	s__africana(100)
Otu0968	0	0	0	0	0	0	0	0.00998801	k__Bacteria(100)	p__Firmicutes(100)	c__Clostridia(100)	o__Clostridiales(100)	f__[Tissierellaceae](100)	g__Peptoniphilus(100)	unclassified(100)
Otu0972	0	0	0	0	0	0	0	0.00998801	k__Bacteria(100)	p__Firmicutes(100)	c__Clostridia(100)	o__Clostridiales(100)	f__Peptococcaceae(100)	g__Desulfitispora(100)	s__alkaliphila(100)
Otu0973	0	0	0	0	0	0	0	0.00998801	k__Bacteria(100)	p__Firmicutes(100)	c__OPB54(100)	unclassified(100)	unclassified(100)	unclassified(100)	unclassified(100)
Otu0974	0	0	0	0	0	0	0	0.00998801	k__Bacteria(100)	p__Proteobacteria(100)	c__Alphaproteobacteria(100)	o__Ellin329(100)	unclassified(100)	unclassified(100)	unclassified(100)
Otu0975	0	0	0	0	0	0	0	0.00998801	k__Bacteria(100)	p__Firmicutes(100)	c__Clostridia(100)	o__Clostridiales(100)	f__[Tissierellaceae](100)	g__Tepidimicrobium(100)	unclassified(100)
Otu0976	0	0	0	0	0	0	0	0.00998801	k__Bacteria(100)	p__Synergistetes(100)	c__Synergistia(100)	o__Synergistales(100)	f__Dethiosulfovibrionaceae(100)	g__Aminobacterium(100)	unclassified(100)
Otu0979	0	0	0	0	0	0	0	0.00998801	k__Bacteria(100)	p__Firmicutes(100)	c__Clostridia(100)	o__MBA08(100)	unclassified(100)	unclassified(100)	unclassified(100)
Otu0981	0	0	0	0	0	0	0	0.00998801	k__Bacteria(100)	p__Firmicutes(100)	c__Clostridia(100)	o__Clostridiales(100)	f__[Tissierellaceae](100)	g__Tepidimicrobium(100)	unclassified(100)
Otu0982	0	0	0	0	0	0	0	0.00998801	k__Bacteria(100)	p__Bacteroidetes(100)	c__Bacteroidia(100)	o__Bacteroidales(100)	f__Bacteroidaceae(100)	g__Bacteroides(100)	s__coprosuis(100)
Otu0984	0	0	0	0	0	0	0	0.00998801	k__Bacteria(100)	p__Bacteroidetes(100)	c__Bacteroidia(100)	o__Bacteroidales(100)	f__Bacteroidaceae(100)	g__Bacteroides(100)	s__coprosuis(100)
Otu0985	0	0	0	0	0	0	0	0.00998801	k__Bacteria(100)	p__Firmicutes(100)	c__Clostridia(100)	o__MBA08(100)	unclassified(100)	unclassified(100)	unclassified(100)
Otu0986	0	0	0	0	0	0	0	0.00998801	k__Bacteria(100)	p__Firmicutes(100)	c__Clostridia(100)	o__Clostridiales(100)	f__Caldicoprobacteraceae(100)	g__Caldicoprobacter(100)	unclassified(100)
Otu0987	0	0	0	0	0	0	0	0.00998801	k__Bacteria(100)	p__Bacteroidetes(100)	c__Bacteroidia(100)	o__Bacteroidales(100)	f__Bacteroidaceae(100)	g__Bacteroides(100)	s__coprosuis(100)
Otu0988	0	0	0	0	0	0	0	0.00998801	k__Bacteria(100)	p__Firmicutes(100)	c__Clostridia(100)	o__Clostridiales(100)	f__Peptococcaceae(100)	g__Desulfitispora(100)	s__alkaliphila(100)
Otu0992	0	0	0	0	0	0	0	0.00998801	k__Bacteria(100)	p__Firmicutes(100)	c__Clostridia(100)	o__BSA2B-08(100)	unclassified(100)	unclassified(100)	unclassified(100)
Otu0993	0	0	0	0	0	0	0	0.00998801	k__Bacteria(100)	p__Firmicutes(100)	c__Clostridia(100)	o__Clostridiales(100)	f__[Tissierellaceae](100)	g__Tepidimicrobium(100)	unclassified(100)
Otu0994	0	0	0	0	0	0	0	0.00998801	k__Bacteria(100)	p__Proteobacteria(100)	c__Gammaproteobacteria(100)	o__Pseudomonadales(100)	f__Pseudomonadaceae(100)	g__Pseudomonas(100)	s__caeni(100)
Otu0996	0	0	0	0	0	0	0	0.00998801	k__Bacteria(100)	p__Firmicutes(100)	c__Clostridia(100)	o__Clostridiales(100)	f__[Tissierellaceae](100)	g__Tepidimicrobium(100)	unclassified(100)
Otu0999	0	0	0	0	0	0	0	0.00998801	k__Bacteria(100)	p__Bacteroidetes(100)	c__Bacteroidia(100)	o__Bacteroidales(100)	f__Porphyromonadaceae(100)	g__Petrimonas(100)	s__sulfuriphila(100)
Otu1000	0	0	0	0	0	0	0	0.00998801	k__Bacteria(100)	p__Firmicutes(100)	c__Clostridia(100)	o__BSA2B-08(100)	unclassified(100)	unclassified(100)	unclassified(100)
Otu1001	0	0	0	0	0	0	0	0.00998801	k__Bacteria(100)	p__Bacteroidetes(100)	c__Bacteroidia(100)	o__Bacteroidales(100)	f__Porphyromonadaceae(100)	g__Petrimonas(100)	s__sulfuriphila(100)
Otu1002	0	0	0	0	0	0	0	0.00998801	k__Bacteria(100)	p__Firmicutes(100)	c__Bacilli(100)	o__Lactobacillales(100)	f__Lactobacillaceae(100)	g__Lactobacillus(100)	s__brevis(100)
Otu1003	0	0	0	0	0	0	0	0.00998801	k__Bacteria(100)	p__Firmicutes(100)	c__Clostridia(100)	o__Clostridiales(100)	f__[Tissierellaceae](100)	g__GW-34(100)	unclassified(100)
Otu1004	0	0	0	0	0	0	0	0.00998801	k__Bacteria(100)	p__Firmicutes(100)	c__Clostridia(100)	o__Clostridiales(100)	f__Clostridiaceae(100)	g__Clostridium(100)	s__acidurici(100)
Otu1005	0	0	0	0	0	0	0	0.00998801	k__Bacteria(100)	p__Firmicutes(100)	c__Clostridia(100)	o__Clostridiales(100)	f__[Tissierellaceae](100)	g__Tepidimicrobium(100)	unclassified(100)
Otu1007	0	0	0	0	0	0	0	0.00998801	k__Bacteria(100)	p__Proteobacteria(100)	c__Deltaproteobacteria(100)	o__Desulfovibrionales(100)	f__Desulfovibrionaceae(100)	g__Desulfovibrio(100)	s__vulgaris(100)
Otu1008	0	0	0	0	0	0	0	0.00998801	k__Bacteria(100)	p__Firmicutes(100)	c__Bacilli(100)	o__Lactobacillales(100)	f__Enterococcaceae(100)	g__Enterococcus(100)	s__casseliflavus(100)
Otu1009	0	0	0	0	0	0	0	0.00998801	k__Bacteria(100)	p__Firmicutes(100)	c__Clostridia(100)	o__Clostridiales(100)	f__Ruminococcaceae(100)	g__Cellulosibacter(100)	s__alkalithermophilus(100)
Otu1011	0	0	0	0	0	0	0	0.00998801	k__Bacteria(100)	p__Bacteroidetes(100)	c__Bacteroidia(100)	o__Bacteroidales(100)	f__Bacteroidaceae(100)	g__Bacteroides(100)	s__coprosuis(100)
Otu1013	0	0	0	0	0	0	0	0.00998801	k__Bacteria(100)	p__Bacteroidetes(100)	c__Bacteroidia(100)	o__Bacteroidales(100)	f__Bacteroidaceae(100)	g__Bacteroides(100)	s__coprosuis(100)
Otu1014	0	0	0	0	0	0	0	0.00998801	k__Bacteria(100)	p__Firmicutes(100)	c__Bacilli(100)	o__Lactobacillales(100)	f__Enterococcaceae(100)	g__Melissococcus(100)	s__plutonius(100)
Otu1015	0	0	0	0	0	0	0	0.00998801	k__Bacteria(100)	p__Firmicutes(100)	c__Clostridia(100)	o__Clostridiales(100)	f__Clostridiaceae(100)	g__Proteiniborus(100)	s__ethanoligenes(100)
Otu1016	0	0	0	0	0	0	0	0.00998801	k__Bacteria(100)	p__Bacteroidetes(100)	c__Bacteroidia(100)	o__Bacteroidales(100)	f__Porphyromonadaceae(100)	g__Petrimonas(100)	s__sulfuriphila(100)
Otu1017	0	0	0	0	0	0	0	0.00998801	k__Bacteria(100)	p__Firmicutes(100)	c__Bacilli(100)	o__Lactobacillales(100)	f__Aerococcaceae(100)	g__Atopostipes(100)	s__suicloacalis(100)
Otu1019	0	0	0	0	0	0	0	0.00998801	k__Bacteria(100)	p__Firmicutes(100)	c__Bacilli(100)	o__Lactobacillales(100)	f__Lactobacillaceae(100)	g__Lactobacillus(100)	s__plantarum(100)
Otu1021	0	0	0	0	0	0	0	0.00998801	k__Bacteria(100)	p__Firmicutes(100)	c__Clostridia(100)	o__Clostridiales(100)	f__Ruminococcaceae(100)	g__Clostridium(100)	s__methylpentosum(100)
Otu1023	0	0	0	0	0	0	0	0.00998801	k__Bacteria(100)	p__Proteobacteria(100)	c__Deltaproteobacteria(100)	o__Desulfovibrionales(100)	f__Desulfovibrionaceae(100)	g__Desulfovibrio(100)	s__oxamicus(100)
Otu1024	0	0	0	0	0	0	0	0.00998801	k__Bacteria(100)	p__Firmicutes(100)	c__Clostridia(100)	o__Clostridiales(100)	f__Peptostreptococcaceae(100)	g__[Clostridium](100)	s__litorale(100)
Otu1086	0	0	0	0	0	0	0	0.00998801	k__Bacteria(100)	p__Synergistetes(100)	c__Synergistia(100)	o__Synergistales(100)	f__Dethiosulfovibrionaceae(100)	g__Aminobacterium(100)	unclassified(100)
Otu1515	0	0	0	0	0	0	0	0.00998801	k__Bacteria(100)	p__Bacteroidetes(100)	c__Bacteroidia(100)	o__Bacteroidales(100)	f__Bacteroidaceae(100)	g__Bacteroides(100)	s__coprosuis(100)
Otu0496	0	0	0	0	0	0	0.037679	0	k__Bacteria(100)	p__Firmicutes(100)	c__Clostridia(100)	o__Clostridiales(100)	f__Clostridiaceae(100)	g__Clostridium(100)	s__acidurici(100)
Otu0541	0	0	0	0	0	0	0.037679	0	k__Bacteria(100)	p__Firmicutes(100)	c__Bacilli(100)	o__Bacillales(100)	f__Bacillaceae(100)	g__Bacillus(100)	s__alkalinitrilicus(100)
Otu0542	0	0	0	0	0	0	0.037679	0	k__Bacteria(100)	p__Firmicutes(100)	c__Clostridia(100)	o__Clostridiales(100)	f__Eubacteriaceae(100)	g__Garciella(100)	unclassified(100)
Otu0543	0	0	0	0	0	0	0.037679	0	k__Bacteria(100)	p__Tenericutes(100)	c__Mollicutes(100)	o__Acholeplasmatales(100)	f__Acholeplasmataceae(100)	g__Acholeplasma(100)	unclassified(100)
Otu0545	0	0	0	0	0	0	0.037679	0	k__Bacteria(100)	p__Firmicutes(100)	c__OPB54(100)	unclassified(100)	unclassified(100)	unclassified(100)	unclassified(100)
Otu0546	0	0	0	0	0	0	0.037679	0	k__Bacteria(100)	p__Firmicutes(100)	c__Clostridia(100)	o__Clostridiales(100)	f__Clostridiaceae(100)	g__Clostridium(100)	s__halophilum(100)
Otu0547	0	0	0	0	0	0	0.037679	0	k__Bacteria(100)	p__Firmicutes(100)	c__Bacilli(100)	o__Bacillales(100)	f__Bacillaceae(100)	g__Bacillus(100)	s__alkalinitrilicus(100)
Otu0548	0	0	0	0	0	0	0.037679	0	k__Bacteria(100)	p__Firmicutes(100)	c__Clostridia(100)	o__Clostridiales(100)	f__[Tissierellaceae](100)	g__Tepidimicrobium(100)	unclassified(100)
Otu0549	0	0	0	0	0	0	0.037679	0	k__Bacteria(100)	p__Firmicutes(100)	c__Clostridia(100)	o__Clostridiales(100)	f__[Tissierellaceae](100)	g__Tepidimicrobium(100)	unclassified(100)
Otu0577	0	0	0	0	0	0	0.037679	0	k__Bacteria(100)	p__Firmicutes(100)	c__Clostridia(100)	o__Clostridiales(100)	f__Peptococcaceae(100)	g__Desulfitispora(100)	s__alkaliphila(100)
Otu0582	0	0	0	0	0	0	0.037679	0	k__Bacteria(100)	p__Firmicutes(100)	c__Bacilli(100)	o__Lactobacillales(100)	f__Enterococcaceae(100)	g__Enterococcus(100)	s__haemoperoxidus(100)
Otu0583	0	0	0	0	0	0	0.037679	0	k__Bacteria(100)	p__Firmicutes(100)	c__Clostridia(100)	o__Clostridiales(100)	f__Clostridiaceae(100)	g__Clostridium(100)	unclassified(100)
Otu0584	0	0	0	0	0	0	0.037679	0	k__Bacteria(100)	p__Firmicutes(100)	c__Clostridia(100)	o__Clostridiales(100)	f__Eubacteriaceae(100)	g__Garciella(100)	unclassified(100)
Otu0586	0	0	0	0	0	0	0.037679	0	k__Bacteria(100)	p__Firmicutes(100)	c__Clostridia(100)	o__MBA08(100)	unclassified(100)	unclassified(100)	unclassified(100)
Otu0588	0	0	0	0	0	0	0.037679	0	k__Bacteria(100)	p__Firmicutes(100)	c__Clostridia(100)	o__Clostridiales(100)	f__Eubacteriaceae(100)	g__Garciella(100)	unclassified(100)
Otu0590	0	0	0	0	0	0	0.037679	0	k__Bacteria(100)	p__Firmicutes(100)	c__Clostridia(100)	o__Clostridiales(100)	f__Lachnospiraceae(100)	g__Ruminococcus(100)	s__lactaris(100)
Otu0591	0	0	0	0	0	0	0.037679	0	k__Bacteria(100)	p__Firmicutes(100)	c__Clostridia(100)	o__MBA08(100)	unclassified(100)	unclassified(100)	unclassified(100)
Otu0593	0	0	0	0	0	0	0.037679	0	k__Bacteria(100)	p__Bacteroidetes(100)	c__Bacteroidia(100)	o__Bacteroidales(100)	f__Bacteroidaceae(100)	g__Bacteroides(100)	s__coprosuis(100)
Otu0594	0	0	0	0	0	0	0.037679	0	k__Bacteria(100)	p__Firmicutes(100)	c__Clostridia(100)	o__Clostridiales(100)	f__Ruminococcaceae(100)	g__Sporobacter(100)	s__termitidis(100)
Otu0595	0	0	0	0	0	0	0.037679	0	k__Bacteria(100)	p__Firmicutes(100)	c__Clostridia(100)	o__MBA08(100)	unclassified(100)	unclassified(100)	unclassified(100)
Otu0596	0	0	0	0	0	0	0.037679	0	k__Bacteria(100)	p__Bacteroidetes(100)	c__Bacteroidia(100)	o__Bacteroidales(100)	f__Porphyromonadaceae(100)	g__Petrimonas(100)	s__sulfuriphila(100)
Otu0597	0	0	0	0	0	0	0.037679	0	k__Bacteria(100)	p__Bacteroidetes(100)	c__Bacteroidia(100)	o__Bacteroidales(100)	f__Bacteroidaceae(100)	g__Bacteroides(100)	s__coprosuis(100)
Otu0600	0	0	0	0	0	0	0.037679	0	k__Bacteria(100)	p__Bacteroidetes(100)	c__Bacteroidia(100)	o__Bacteroidales(100)	f__Bacteroidaceae(100)	g__Bacteroides(100)	s__coprosuis(100)
Otu0601	0	0	0	0	0	0	0.037679	0	k__Bacteria(100)	p__Firmicutes(100)	c__Clostridia(100)	o__Clostridiales(100)	f__Caldicoprobacteraceae(100)	g__Caldicoprobacter(100)	unclassified(100)
Otu0602	0	0	0	0	0	0	0.037679	0	k__Bacteria(100)	p__Firmicutes(100)	c__Clostridia(100)	o__MBA08(100)	unclassified(100)	unclassified(100)	unclassified(100)
Otu0603	0	0	0	0	0	0	0.037679	0	k__Bacteria(100)	p__Bacteroidetes(100)	c__Bacteroidia(100)	o__Bacteroidales(100)	f__Porphyromonadaceae(100)	g__Proteiniphilum(100)	s__acetatigenes(100)
Otu0604	0	0	0	0	0	0	0.037679	0	k__Bacteria(100)	p__Firmicutes(100)	c__Bacilli(100)	o__Bacillales(100)	f__Bacillaceae(100)	g__Gracilibacillus(100)	s__boraciitolerans(100)
Otu0605	0	0	0	0	0	0	0.037679	0	k__Bacteria(100)	p__Firmicutes(100)	c__Clostridia(100)	o__Clostridiales(100)	f__Caldicoprobacteraceae(100)	g__Caldicoprobacter(100)	unclassified(100)
Otu0607	0	0	0	0	0	0	0.037679	0	k__Bacteria(100)	p__Firmicutes(100)	c__Bacilli(100)	o__Bacillales(100)	f__Bacillaceae(100)	g__Bacillus(100)	s__bataviensis(100)
Otu0608	0	0	0	0	0	0	0.037679	0	k__Bacteria(100)	p__OD1(100)	c__ZB2(100)	unclassified(100)	unclassified(100)	unclassified(100)	unclassified(100)
Otu0609	0	0	0	0	0	0	0.037679	0	k__Bacteria(100)	p__Firmicutes(100)	c__Bacilli(100)	o__Bacillales(100)	f__Bacillaceae(100)	g__Terribacillus(100)	s__halophilus(100)
Otu0611	0	0	0	0	0	0	0.037679	0	k__Bacteria(100)	p__Firmicutes(100)	c__Bacilli(100)	o__Lactobacillales(100)	f__Lactobacillaceae(100)	g__Lactobacillus(100)	s__paraplantarum(100)
Otu0612	0	0	0	0	0	0	0.037679	0	k__Bacteria(100)	p__Tenericutes(100)	c__Mollicutes(100)	o__Acholeplasmatales(100)	f__Acholeplasmataceae(100)	g__Acholeplasma(100)	s__morum(100)
Otu0614	0	0	0	0	0	0	0.037679	0	k__Bacteria(100)	p__Firmicutes(100)	c__Clostridia(100)	o__Clostridiales(100)	f__[Tissierellaceae](100)	g__Sporanaerobacter(100)	unclassified(100)
Otu0615	0	0	0	0	0	0	0.037679	0	k__Bacteria(100)	p__Firmicutes(100)	c__Clostridia(100)	o__MBA08(100)	unclassified(100)	unclassified(100)	unclassified(100)
Otu0616	0	0	0	0	0	0	0.037679	0	k__Bacteria(100)	p__Firmicutes(100)	c__Clostridia(100)	o__Clostridiales(100)	f__[Tissierellaceae](100)	g__Tissierella_Soehngenia(100)	unclassified(100)
Otu0617	0	0	0	0	0	0	0.037679	0	k__Bacteria(100)	p__Bacteroidetes(100)	c__Bacteroidia(100)	o__Bacteroidales(100)	f__Porphyromonadaceae(100)	g__Petrimonas(100)	s__sulfuriphila(100)
Otu0620	0	0	0	0	0	0	0.037679	0	k__Bacteria(100)	p__Firmicutes(100)	c__Clostridia(100)	o__Clostridiales(100)	f__[Tissierellaceae](100)	g__Tepidimicrobium(100)	unclassified(100)
Otu0621	0	0	0	0	0	0	0.037679	0	k__Bacteria(100)	p__Firmicutes(100)	c__Clostridia(100)	o__Clostridiales(100)	f__Caldicoprobacteraceae(100)	g__Caldicoprobacter(100)	unclassified(100)
Otu0622	0	0	0	0	0	0	0.037679	0	k__Bacteria(100)	p__Firmicutes(100)	c__Clostridia(100)	o__Clostridiales(100)	f__Peptostreptococcaceae(100)	g__[Clostridium](100)	s__litorale(100)
Otu0626	0	0	0	0	0	0	0.037679	0	k__Bacteria(100)	p__Firmicutes(100)	c__OPB54(100)	unclassified(100)	unclassified(100)	unclassified(100)	unclassified(100)
Otu0627	0	0	0	0	0	0	0.037679	0	k__Bacteria(100)	p__Firmicutes(100)	c__Bacilli(100)	o__Bacillales(100)	f__Bacillaceae(100)	g__Ornithinibacillus(100)	s__scapharcae(100)
Otu0628	0	0	0	0	0	0	0.037679	0	k__Bacteria(100)	p__Firmicutes(100)	c__Clostridia(100)	o__Clostridiales(100)	f__Caldicoprobacteraceae(100)	g__Caldicoprobacter(100)	unclassified(100)
Otu0629	0	0	0	0	0	0	0.037679	0	k__Bacteria(100)	p__Firmicutes(100)	c__Clostridia(100)	o__Clostridiales(100)	f__Caldicoprobacteraceae(100)	g__Caldicoprobacter(100)	unclassified(100)
Otu0631	0	0	0	0	0	0	0.037679	0	k__Bacteria(100)	p__Firmicutes(100)	c__Bacilli(100)	o__Bacillales(100)	f__Bacillaceae(100)	g__Bacillus(100)	s__alkalinitrilicus(100)
Otu0632	0	0	0	0	0	0	0.037679	0	k__Bacteria(100)	p__Firmicutes(100)	c__Bacilli(100)	o__Bacillales(100)	f__Bacillaceae(100)	g__Bacillus(100)	s__alkalinitrilicus(100)
Otu0633	0	0	0	0	0	0	0.037679	0	k__Bacteria(100)	p__Firmicutes(100)	c__Clostridia(100)	o__Clostridiales(100)	f__Caldicoprobacteraceae(100)	g__Caldicoprobacter(100)	unclassified(100)
Otu0635	0	0	0	0	0	0	0.037679	0	k__Bacteria(100)	p__Firmicutes(100)	c__Clostridia(100)	o__Clostridiales(100)	f__Lachnospiraceae(100)	g__Clostridium(100)	s__fimetarium(100)
Otu0636	0	0	0	0	0	0	0.037679	0	k__Bacteria(100)	p__Firmicutes(100)	c__Clostridia(100)	o__MBA08(100)	unclassified(100)	unclassified(100)	unclassified(100)
Otu0637	0	0	0	0	0	0	0.037679	0	k__Bacteria(100)	p__Firmicutes(100)	c__Clostridia(100)	o__Clostridiales(100)	f__Clostridiaceae(100)	g__Clostridium(100)	unclassified(100)
Otu0638	0	0	0	0	0	0	0.037679	0	k__Bacteria(100)	p__Firmicutes(100)	c__Bacilli(100)	o__Bacillales(100)	f__Bacillaceae(100)	g__Gracilibacillus(100)	s__boraciitolerans(100)
Otu0935	0	0	0	0	0	0	0.037679	0	k__Bacteria(100)	p__Firmicutes(100)	c__Clostridia(100)	o__Clostridiales(100)	f__Caldicoprobacteraceae(100)	g__Caldicoprobacter(100)	unclassified(100)
Otu0325	0	0	0	0	0	0.00879585	0	0	k__Bacteria(100)	p__Firmicutes(100)	c__Bacilli(100)	o__Lactobacillales(100)	f__Enterococcaceae(100)	g__Vagococcus(100)	unclassified(100)
Otu0532	0	0	0	0	0	0.00879585	0	0	k__Bacteria(100)	p__Firmicutes(100)	c__Clostridia(100)	o__Clostridiales(100)	f__[Tissierellaceae](100)	g__Tepidimicrobium(100)	unclassified(100)
Otu0533	0	0	0	0	0	0.00879585	0	0	k__Bacteria(100)	p__Firmicutes(100)	c__Clostridia(100)	o__Clostridiales(100)	f__Ruminococcaceae(100)	g__Clostridium(100)	s__cellulolyticum(100)
Otu0535	0	0	0	0	0	0.00879585	0	0	k__Bacteria(100)	p__Firmicutes(100)	c__Clostridia(100)	o__Clostridiales(100)	f__[Tissierellaceae](100)	g__Tissierella_Soehngenia(100)	unclassified(100)
Otu0539	0	0	0	0	0	0.00879585	0	0	k__Bacteria(100)	p__Firmicutes(100)	c__Clostridia(100)	o__Clostridiales(100)	f__[Tissierellaceae](100)	g__Sedimentibacter(100)	unclassified(100)
Otu0550	0	0	0	0	0	0.00879585	0	0	k__Bacteria(100)	p__Proteobacteria(100)	c__Betaproteobacteria(100)	o__Burkholderiales(100)	f__Alcaligenaceae(100)	g__Rhodobacter(100)	s__sphaeroides(100)
Otu0551	0	0	0	0	0	0.00879585	0	0	k__Bacteria(100)	p__Firmicutes(100)	c__Bacilli(100)	o__Bacillales(100)	f__Bacillaceae(100)	g__Bacillus(100)	s__saliphilus(100)
Otu0552	0	0	0	0	0	0.00879585	0	0	k__Bacteria(100)	p__Firmicutes(100)	c__Clostridia(100)	o__Clostridiales(100)	f__Veillonellaceae(100)	g__Succinispira(100)	s__mobilis(100)
Otu0553	0	0	0	0	0	0.00879585	0	0	k__Bacteria(100)	p__Firmicutes(100)	c__Clostridia(100)	o__Clostridiales(100)	f__[Tissierellaceae](100)	g__Sedimentibacter(100)	unclassified(100)
Otu0555	0	0	0	0	0	0.00879585	0	0	k__Bacteria(100)	p__Bacteroidetes(100)	c__Bacteroidia(100)	o__Bacteroidales(100)	f__Marinilabiaceae(100)	g__Anaerophaga(100)	s__thermohalophila(100)
Otu0556	0	0	0	0	0	0.00879585	0	0	k__Bacteria(100)	p__Bacteroidetes(100)	c__Bacteroidia(100)	o__Bacteroidales(100)	f__Marinilabiaceae(100)	g__Anaerophaga(100)	s__thermohalophila(100)
Otu0558	0	0	0	0	0	0.00879585	0	0	k__Bacteria(100)	p__Bacteroidetes(100)	c__Bacteroidia(100)	o__Bacteroidales(100)	f__Bacteroidaceae(100)	g__Bacteroides(100)	s__coprosuis(100)
Otu0559	0	0	0	0	0	0.00879585	0	0	k__Bacteria(100)	p__Bacteroidetes(100)	c__Bacteroidia(100)	o__Bacteroidales(100)	f__Bacteroidaceae(100)	g__Bacteroides(100)	s__coprosuis(100)
Otu0560	0	0	0	0	0	0.00879585	0	0	k__Bacteria(100)	p__Firmicutes(100)	c__Clostridia(100)	o__Clostridiales(100)	f__[Tissierellaceae](100)	g__Tissierella_Soehngenia(100)	unclassified(100)
Otu0561	0	0	0	0	0	0.00879585	0	0	k__Bacteria(100)	p__Firmicutes(100)	c__Clostridia(100)	o__Clostridiales(100)	f__Ruminococcaceae(100)	g__Clostridium(100)	s__methylpentosum(100)
Otu0562	0	0	0	0	0	0.00879585	0	0	k__Bacteria(100)	p__Firmicutes(100)	c__Clostridia(100)	o__Clostridiales(100)	f__Lachnospiraceae(100)	g__Defluviitalea(100)	s__saccharophila(100)
Otu0563	0	0	0	0	0	0.00879585	0	0	k__Bacteria(100)	p__Synergistetes(100)	c__Synergistia(100)	o__Synergistales(100)	f__Dethiosulfovibrionaceae(100)	g__Aminobacterium(100)	unclassified(100)
Otu0564	0	0	0	0	0	0.00879585	0	0	k__Bacteria(100)	p__Firmicutes(100)	c__Clostridia(100)	o__Clostridiales(100)	f__Clostridiaceae(100)	g__Clostridium(100)	s__acidurici(100)
Otu0565	0	0	0	0	0	0.00879585	0	0	k__Bacteria(100)	p__Synergistetes(100)	c__Synergistia(100)	o__Synergistales(100)	f__Dethiosulfovibrionaceae(100)	g__Aminobacterium(100)	unclassified(100)
Otu0567	0	0	0	0	0	0.00879585	0	0	k__Bacteria(100)	p__Firmicutes(100)	c__Clostridia(100)	o__Clostridiales(100)	f__Ruminococcaceae(100)	g__Clostridium(100)	s__methylpentosum(100)
Otu0569	0	0	0	0	0	0.00879585	0	0	k__Bacteria(100)	p__Proteobacteria(100)	c__Betaproteobacteria(100)	o__Burkholderiales(100)	f__Alcaligenaceae(100)	g__Rhodobacter(100)	s__sphaeroides(100)
Otu0570	0	0	0	0	0	0.00879585	0	0	k__Bacteria(100)	p__Firmicutes(100)	c__Clostridia(100)	o__Clostridiales(100)	f__Lachnospiraceae(100)	g__Blautia(100)	s__producta(100)
Otu0571	0	0	0	0	0	0.00879585	0	0	k__Bacteria(100)	p__Firmicutes(100)	c__Clostridia(100)	o__OPB54(100)	unclassified(100)	unclassified(100)	unclassified(100)
Otu0573	0	0	0	0	0	0.00879585	0	0	k__Bacteria(100)	p__Bacteroidetes(100)	c__Bacteroidia(100)	o__Bacteroidales(100)	f__Porphyromonadaceae(100)	g__Petrimonas(100)	s__sulfuriphila(100)
Otu0574	0	0	0	0	0	0.00879585	0	0	k__Bacteria(100)	p__Firmicutes(100)	c__Clostridia(100)	o__Clostridiales(100)	f__Lachnospiraceae(100)	g__Desulfotomaculum(100)	s__guttoideum(100)
Otu0575	0	0	0	0	0	0.00879585	0	0	k__Bacteria(100)	p__Bacteroidetes(100)	c__Bacteroidia(100)	o__Bacteroidales(100)	f__Bacteroidaceae(100)	g__Bacteroides(100)	s__coprosuis(100)
Otu0576	0	0	0	0	0	0.00879585	0	0	k__Bacteria(100)	p__Synergistetes(100)	c__Synergistia(100)	o__Synergistales(100)	f__Dethiosulfovibrionaceae(100)	g__Jonquetella(100)	s__anthropi(100)
Otu0578	0	0	0	0	0	0.00879585	0	0	k__Bacteria(100)	p__Firmicutes(100)	c__Clostridia(100)	o__Clostridiales(100)	f__Christensenellaceae(100)	unclassified(100)	unclassified(100)
Otu0579	0	0	0	0	0	0.00879585	0	0	k__Bacteria(100)	p__Firmicutes(100)	c__Bacilli(100)	o__Lactobacillales(100)	f__Enterococcaceae(100)	g__Enterococcus(100)	s__haemoperoxidus(100)
Otu0580	0	0	0	0	0	0.00879585	0	0	k__Bacteria(100)	p__Firmicutes(100)	c__Clostridia(100)	o__Clostridiales(100)	f__Ruminococcaceae(100)	g__Clostridium(100)	s__cellulolyticum(100)
Otu0618	0	0	0	0	0	0.00879585	0	0	k__Bacteria(100)	p__Firmicutes(100)	c__Clostridia(100)	o__Clostridiales(100)	f__Clostridiaceae(100)	g__Clostridium(100)	s__tetani(100)
Otu0645	0	0	0	0	0	0.00879585	0	0	k__Bacteria(100)	p__Proteobacteria(100)	c__Betaproteobacteria(100)	o__Burkholderiales(100)	f__Alcaligenaceae(100)	g__Rhodopseudomonas(100)	s__palustris(100)
Otu0646	0	0	0	0	0	0.00879585	0	0	k__Bacteria(100)	p__Proteobacteria(100)	c__Betaproteobacteria(100)	o__Burkholderiales(100)	f__Alcaligenaceae(100)	g__Rhodobacter(100)	s__sphaeroides(100)
Otu0647	0	0	0	0	0	0.00879585	0	0	k__Bacteria(100)	p__Firmicutes(100)	c__Clostridia(100)	o__Clostridiales(100)	f__[Tissierellaceae](100)	g__Sedimentibacter(100)	unclassified(100)
Otu0648	0	0	0	0	0	0.00879585	0	0	k__Bacteria(100)	p__Bacteroidetes(100)	c__Bacteroidia(100)	o__Bacteroidales(100)	f__Bacteroidaceae(100)	g__Bacteroides(100)	s__coprosuis(100)
Otu0650	0	0	0	0	0	0.00879585	0	0	k__Bacteria(100)	p__Bacteroidetes(100)	c__Bacteroidia(100)	o__Bacteroidales(100)	f__Porphyromonadaceae(100)	g__Proteiniphilum(100)	s__acetatigenes(100)
Otu0651	0	0	0	0	0	0.00879585	0	0	k__Bacteria(100)	p__Spirochaetes(100)	c__Spirochaetes(100)	o__Sphaerochaetales(100)	f__Sphaerochaetaceae(100)	g__Sphaerochaeta(100)	unclassified(100)
Otu0652	0	0	0	0	0	0.00879585	0	0	k__Bacteria(100)	p__Proteobacteria(100)	c__Gammaproteobacteria(100)	o__Alteromonadales(100)	f__[Chromatiaceae](100)	g__Alkalimonas(100)	s__delamerensis(100)
Otu0655	0	0	0	0	0	0.00879585	0	0	k__Bacteria(100)	p__Bacteroidetes(100)	c__Cytophagia(100)	o__Cytophagales(100)	f__Cytophagaceae(100)	g__Siphonobacter(100)	s__aquaeclarae(100)
Otu0656	0	0	0	0	0	0.00879585	0	0	k__Bacteria(100)	p__Proteobacteria(100)	c__Deltaproteobacteria(100)	o__Desulfovibrionales(100)	f__Desulfomicrobiaceae(100)	g__Desulfomicrobium(100)	s__orale(100)
Otu0657	0	0	0	0	0	0.00879585	0	0	k__Bacteria(100)	p__Firmicutes(100)	c__Clostridia(100)	o__Clostridiales(100)	f__Eubacteriaceae(100)	g__Garciella(100)	unclassified(100)
Otu0658	0	0	0	0	0	0.00879585	0	0	k__Bacteria(100)	p__Firmicutes(100)	c__Clostridia(100)	o__Clostridiales(100)	f__Lachnospiraceae(100)	g__Defluviitalea(100)	s__saccharophila(100)
Otu0659	0	0	0	0	0	0.00879585	0	0	k__Bacteria(100)	p__Proteobacteria(100)	c__Betaproteobacteria(100)	o__Burkholderiales(100)	f__Alcaligenaceae(100)	g__Rhodobacter(100)	s__sphaeroides(100)
Otu0660	0	0	0	0	0	0.00879585	0	0	k__Bacteria(100)	p__Firmicutes(100)	c__Clostridia(100)	o__Clostridiales(100)	f__[Mogibacteriaceae](100)	unclassified(100)	unclassified(100)
Otu0662	0	0	0	0	0	0.00879585	0	0	k__Bacteria(100)	p__Firmicutes(100)	c__Clostridia(100)	o__Clostridiales(100)	f__Eubacteriaceae(100)	g__Garciella(100)	unclassified(100)
Otu0663	0	0	0	0	0	0.00879585	0	0	k__Bacteria(100)	p__Firmicutes(100)	c__Clostridia(100)	o__Clostridiales(100)	f__[Tissierellaceae](100)	g__Tissierella_Soehngenia(100)	unclassified(100)
Otu0665	0	0	0	0	0	0.00879585	0	0	k__Bacteria(100)	p__Proteobacteria(100)	c__Betaproteobacteria(100)	o__Burkholderiales(100)	f__Alcaligenaceae(100)	g__Rhodobacter(100)	s__sphaeroides(100)
Otu0667	0	0	0	0	0	0.00879585	0	0	k__Bacteria(100)	p__Firmicutes(100)	c__Clostridia(100)	o__Clostridiales(100)	f__[Tissierellaceae](100)	g__Peptoniphilus(100)	unclassified(100)
Otu0670	0	0	0	0	0	0.00879585	0	0	k__Bacteria(100)	p__Bacteroidetes(100)	c__Bacteroidia(100)	o__Bacteroidales(100)	f__Marinilabiaceae(100)	g__Anaerophaga(100)	s__thermohalophila(100)
Otu0671	0	0	0	0	0	0.00879585	0	0	k__Bacteria(100)	p__Firmicutes(100)	c__Clostridia(100)	o__Clostridiales(100)	f__Clostridiaceae(100)	g__Clostridium(100)	s__purinilyticum(100)
Otu0672	0	0	0	0	0	0.00879585	0	0	k__Bacteria(100)	p__Bacteroidetes(100)	c__Bacteroidia(100)	o__Bacteroidales(100)	f__Bacteroidaceae(100)	g__Bacteroides(100)	s__coprosuis(100)
Otu0673	0	0	0	0	0	0.00879585	0	0	k__Bacteria(100)	p__Firmicutes(100)	c__Clostridia(100)	o__Clostridiales(100)	f__Caldicoprobacteraceae(100)	g__Caldicoprobacter(100)	unclassified(100)
Otu0674	0	0	0	0	0	0.00879585	0	0	k__Bacteria(100)	p__Proteobacteria(100)	c__Deltaproteobacteria(100)	o__Desulfovibrionales(100)	f__Desulfovibrionaceae(100)	g__Desulfovibrio(100)	s__vulgaris(100)
Otu0675	0	0	0	0	0	0.00879585	0	0	k__Bacteria(100)	p__Firmicutes(100)	c__Clostridia(100)	o__Clostridiales(100)	f__[Tissierellaceae](100)	g__Tissierella_Soehngenia(100)	unclassified(100)
Otu0676	0	0	0	0	0	0.00879585	0	0	k__Bacteria(100)	p__Proteobacteria(100)	c__Betaproteobacteria(100)	o__Burkholderiales(100)	f__Alcaligenaceae(100)	g__Rhodopseudomonas(100)	s__palustris(100)
Otu0677	0	0	0	0	0	0.00879585	0	0	k__Bacteria(100)	p__Firmicutes(100)	c__Clostridia(100)	o__Clostridiales(100)	f__[Tissierellaceae](100)	g__Tissierella_Soehngenia(100)	unclassified(100)
Otu0679	0	0	0	0	0	0.00879585	0	0	k__Bacteria(100)	p__Bacteroidetes(100)	c__Bacteroidia(100)	o__Bacteroidales(100)	f__Marinilabiaceae(100)	g__Anaerophaga(100)	s__thermohalophila(100)
Otu0680	0	0	0	0	0	0.00879585	0	0	k__Bacteria(100)	p__Bacteroidetes(100)	c__Bacteroidia(100)	o__Bacteroidales(100)	f__Porphyromonadaceae(100)	g__Petrimonas(100)	s__sulfuriphila(100)
Otu0682	0	0	0	0	0	0.00879585	0	0	k__Bacteria(100)	p__Firmicutes(100)	c__Clostridia(100)	o__Clostridiales(100)	f__Ruminococcaceae(100)	g__Butyricicoccus(100)	s__pullicaecorum(100)
Otu0683	0	0	0	0	0	0.00879585	0	0	k__Bacteria(100)	p__Bacteroidetes(100)	c__Bacteroidia(100)	o__Bacteroidales(100)	f__Marinilabiaceae(100)	g__Anaerophaga(100)	s__thermohalophila(100)
Otu0685	0	0	0	0	0	0.00879585	0	0	k__Bacteria(100)	p__Firmicutes(100)	c__Clostridia(100)	o__Clostridiales(100)	f__[Tissierellaceae](100)	g__Tepidimicrobium(100)	unclassified(100)
Otu0686	0	0	0	0	0	0.00879585	0	0	k__Bacteria(100)	p__Firmicutes(100)	c__Clostridia(100)	o__Clostridiales(100)	f__[Tissierellaceae](100)	g__Tissierella_Soehngenia(100)	unclassified(100)
Otu0687	0	0	0	0	0	0.00879585	0	0	k__Bacteria(100)	p__Bacteroidetes(100)	c__Bacteroidia(100)	o__Bacteroidales(100)	f__Porphyromonadaceae(100)	g__Proteiniphilum(100)	s__acetatigenes(100)
Otu0688	0	0	0	0	0	0.00879585	0	0	k__Bacteria(100)	p__Bacteroidetes(100)	c__Bacteroidia(100)	o__Bacteroidales(100)	f__Bacteroidaceae(100)	g__Bacteroides(100)	s__coprosuis(100)
Otu0689	0	0	0	0	0	0.00879585	0	0	k__Bacteria(100)	p__Firmicutes(100)	c__Clostridia(100)	o__Clostridiales(100)	f__[Tissierellaceae](100)	g__Tepidimicrobium(100)	unclassified(100)
Otu0690	0	0	0	0	0	0.00879585	0	0	k__Bacteria(100)	p__Firmicutes(100)	c__Clostridia(100)	o__Clostridiales(100)	f__Clostridiaceae(100)	g__Caldanaerocella(100)	unclassified(100)
Otu0691	0	0	0	0	0	0.00879585	0	0	k__Bacteria(100)	p__Firmicutes(100)	c__Clostridia(100)	o__Clostridiales(100)	f__[Tissierellaceae](100)	g__Tepidimicrobium(100)	unclassified(100)
Otu0692	0	0	0	0	0	0.00879585	0	0	k__Bacteria(100)	p__Bacteroidetes(100)	c__Bacteroidia(100)	o__Bacteroidales(100)	f__Bacteroidaceae(100)	g__Bacteroides(100)	s__coprosuis(100)
Otu0694	0	0	0	0	0	0.00879585	0	0	k__Bacteria(100)	p__Proteobacteria(100)	c__Gammaproteobacteria(100)	o__Pseudomonadales(100)	f__Moraxellaceae(100)	g__Acinetobacter(100)	s__guillouiae(100)
Otu0695	0	0	0	0	0	0.00879585	0	0	k__Bacteria(100)	p__Proteobacteria(100)	c__Deltaproteobacteria(100)	o__Desulfovibrionales(100)	f__Desulfovibrionaceae(100)	g__Desulfovibrio(100)	s__vulgaris(100)
Otu0696	0	0	0	0	0	0.00879585	0	0	k__Bacteria(100)	p__Synergistetes(100)	c__Synergistia(100)	o__Synergistales(100)	f__Dethiosulfovibrionaceae(100)	g__Aminobacterium(100)	unclassified(100)
Otu0699	0	0	0	0	0	0.00879585	0	0	k__Bacteria(100)	p__Bacteroidetes(100)	c__Bacteroidia(100)	o__Bacteroidales(100)	f__Bacteroidaceae(100)	g__Bacteroides(100)	s__coprosuis(100)
Otu0700	0	0	0	0	0	0.00879585	0	0	k__Bacteria(100)	p__Firmicutes(100)	c__Clostridia(100)	o__MBA08(100)	unclassified(100)	unclassified(100)	unclassified(100)
Otu0701	0	0	0	0	0	0.00879585	0	0	k__Bacteria(100)	p__Bacteroidetes(100)	c__Bacteroidia(100)	o__Bacteroidales(100)	f__Bacteroidaceae(100)	g__Bacteroides(100)	unclassified(100)
Otu0702	0	0	0	0	0	0.00879585	0	0	k__Bacteria(100)	p__Bacteroidetes(100)	c__Bacteroidia(100)	o__Bacteroidales(100)	f__Bacteroidaceae(100)	g__Bacteroides(100)	s__coprosuis(100)
Otu0705	0	0	0	0	0	0.00879585	0	0	k__Bacteria(100)	p__Proteobacteria(100)	c__Gammaproteobacteria(100)	o__Enterobacteriales(100)	f__Enterobacteriaceae(100)	g__Shigella(100)	s__dysenteriae(100)
Otu0706	0	0	0	0	0	0.00879585	0	0	k__Bacteria(100)	p__Proteobacteria(100)	c__Betaproteobacteria(100)	o__Burkholderiales(100)	f__Alcaligenaceae(100)	g__Rhodobacter(100)	s__sphaeroides(100)
Otu0707	0	0	0	0	0	0.00879585	0	0	k__Bacteria(100)	p__Proteobacteria(100)	c__Betaproteobacteria(100)	o__Burkholderiales(100)	f__Alcaligenaceae(100)	g__Rhodobacter(100)	s__sphaeroides(100)
Otu0708	0	0	0	0	0	0.00879585	0	0	k__Bacteria(100)	p__Firmicutes(100)	c__Clostridia(100)	o__Clostridiales(100)	f__[Tissierellaceae](100)	g__Tissierella_Soehngenia(100)	unclassified(100)
Otu0709	0	0	0	0	0	0.00879585	0	0	k__Bacteria(100)	p__Synergistetes(100)	c__Synergistia(100)	o__Synergistales(100)	f__Dethiosulfovibrionaceae(100)	g__Aminobacterium(100)	unclassified(100)
Otu0711	0	0	0	0	0	0.00879585	0	0	k__Bacteria(100)	p__Spirochaetes(100)	c__Spirochaetes(100)	o__Sphaerochaetales(100)	f__Sphaerochaetaceae(100)	g__Sphaerochaeta(100)	unclassified(100)
Otu0712	0	0	0	0	0	0.00879585	0	0	k__Bacteria(100)	p__Firmicutes(100)	c__Clostridia(100)	o__Clostridiales(100)	f__[Tissierellaceae](100)	g__Tepidimicrobium(100)	unclassified(100)
Otu0713	0	0	0	0	0	0.00879585	0	0	k__Bacteria(100)	p__Firmicutes(100)	c__Clostridia(100)	o__Clostridiales(100)	f__[Tissierellaceae](100)	g__Sedimentibacter(100)	unclassified(100)
Otu0716	0	0	0	0	0	0.00879585	0	0	k__Bacteria(100)	p__Firmicutes(100)	c__OPB54(100)	unclassified(100)	unclassified(100)	unclassified(100)	unclassified(100)
Otu0717	0	0	0	0	0	0.00879585	0	0	k__Bacteria(100)	p__Firmicutes(100)	c__Clostridia(100)	o__Clostridiales(100)	f__Clostridiaceae(100)	g__Clostridium(100)	s__purinilyticum(100)
Otu0719	0	0	0	0	0	0.00879585	0	0	k__Bacteria(100)	p__Firmicutes(100)	c__Clostridia(100)	o__Clostridiales(100)	f__Caldicoprobacteraceae(100)	g__Caldicoprobacter(100)	unclassified(100)
Otu0721	0	0	0	0	0	0.00879585	0	0	k__Bacteria(100)	p__Firmicutes(100)	c__Clostridia(100)	o__Clostridiales(100)	f__Ruminococcaceae(100)	g__Clostridium(100)	s__papyrosolvens(100)
Otu0722	0	0	0	0	0	0.00879585	0	0	k__Bacteria(100)	p__Firmicutes(100)	c__Clostridia(100)	o__Clostridiales(100)	f__Ruminococcaceae(100)	g__Clostridium(100)	s__thermosuccinogenes(100)
Otu0724	0	0	0	0	0	0.00879585	0	0	k__Bacteria(100)	p__Firmicutes(100)	c__Clostridia(100)	o__Clostridiales(100)	f__Eubacteriaceae(100)	g__Garciella(100)	unclassified(100)
Otu0725	0	0	0	0	0	0.00879585	0	0	k__Bacteria(100)	p__Firmicutes(100)	c__Clostridia(100)	o__Clostridiales(100)	f__Clostridiaceae(100)	g__Clostridium(100)	s__gasigenes(100)
Otu0726	0	0	0	0	0	0.00879585	0	0	k__Bacteria(100)	p__Firmicutes(100)	c__Clostridia(100)	o__Clostridiales(100)	f__Clostridiaceae(100)	g__Caldanaerocella(100)	unclassified(100)
Otu0727	0	0	0	0	0	0.00879585	0	0	k__Bacteria(100)	p__Bacteroidetes(100)	c__Bacteroidia(100)	o__Bacteroidales(100)	f__Bacteroidaceae(100)	g__Bacteroides(100)	s__ovatus(100)
Otu0728	0	0	0	0	0	0.00879585	0	0	k__Bacteria(100)	p__Synergistetes(100)	c__Synergistia(100)	o__Synergistales(100)	f__Dethiosulfovibrionaceae(100)	g__Aminobacterium(100)	unclassified(100)
Otu0730	0	0	0	0	0	0.00879585	0	0	k__Bacteria(100)	p__Proteobacteria(100)	c__Betaproteobacteria(100)	o__Burkholderiales(100)	f__Alcaligenaceae(100)	g__Rhodobacter(100)	s__sphaeroides(100)
Otu0731	0	0	0	0	0	0.00879585	0	0	k__Bacteria(100)	p__Bacteroidetes(100)	c__Bacteroidia(100)	o__Bacteroidales(100)	f__Porphyromonadaceae(100)	g__Proteiniphilum(100)	s__acetatigenes(100)
Otu0733	0	0	0	0	0	0.00879585	0	0	k__Bacteria(100)	p__Bacteroidetes(100)	c__Bacteroidia(100)	o__Bacteroidales(100)	f__Bacteroidaceae(100)	g__Bacteroides(100)	s__coprosuis(100)
Otu0736	0	0	0	0	0	0.00879585	0	0	k__Bacteria(100)	p__Firmicutes(100)	c__Clostridia(100)	o__Clostridiales(100)	f__Lachnospiraceae(100)	g__Lactonifactor(100)	s__longoviformis(100)
Otu0737	0	0	0	0	0	0.00879585	0	0	k__Bacteria(100)	p__Firmicutes(100)	c__Clostridia(100)	o__MBA08(100)	unclassified(100)	unclassified(100)	unclassified(100)
Otu0738	0	0	0	0	0	0.00879585	0	0	k__Bacteria(100)	p__Firmicutes(100)	c__Clostridia(100)	o__Clostridiales(100)	f__Clostridiaceae(100)	g__Clostridium(100)	s__tetani(100)
Otu0739	0	0	0	0	0	0.00879585	0	0	k__Bacteria(100)	p__Bacteroidetes(100)	c__Bacteroidia(100)	o__Bacteroidales(100)	f__Marinilabiaceae(100)	g__Anaerophaga(100)	s__thermohalophila(100)
Otu0740	0	0	0	0	0	0.00879585	0	0	k__Bacteria(100)	p__Firmicutes(100)	c__Clostridia(100)	o__Clostridiales(100)	f__Clostridiaceae(100)	g__Proteiniborus(100)	s__ethanoligenes(100)
Otu0742	0	0	0	0	0	0.00879585	0	0	k__Bacteria(100)	p__Synergistetes(100)	c__Synergistia(100)	o__Synergistales(100)	f__Dethiosulfovibrionaceae(100)	g__Aminobacterium(100)	unclassified(100)
Otu0744	0	0	0	0	0	0.00879585	0	0	k__Bacteria(100)	p__Proteobacteria(100)	c__Alphaproteobacteria(100)	o__Caulobacterales(100)	f__Caulobacteraceae(100)	g__Brevundimonas(100)	s__vesicularis(100)
Otu0745	0	0	0	0	0	0.00879585	0	0	k__Bacteria(100)	p__Firmicutes(100)	c__Clostridia(100)	o__Clostridiales(100)	f__Lachnospiraceae(100)	g__Defluviitalea(100)	s__saccharophila(100)
Otu0747	0	0	0	0	0	0.00879585	0	0	k__Bacteria(100)	p__Bacteroidetes(100)	c__Bacteroidia(100)	o__Bacteroidales(100)	f__Marinilabiaceae(100)	g__Anaerophaga(100)	s__thermohalophila(100)
Otu0749	0	0	0	0	0	0.00879585	0	0	k__Bacteria(100)	p__Proteobacteria(100)	c__Alphaproteobacteria(100)	o__Rhizobiales(100)	f__Bradyrhizobiaceae(100)	g__Afipia(100)	s__massiliensis(100)
Otu0751	0	0	0	0	0	0.00879585	0	0	k__Bacteria(100)	p__Proteobacteria(100)	c__Betaproteobacteria(100)	o__Burkholderiales(100)	f__Alcaligenaceae(100)	g__Rhodobacter(100)	s__sphaeroides(100)
Otu0752	0	0	0	0	0	0.00879585	0	0	k__Bacteria(100)	p__Firmicutes(100)	c__Clostridia(100)	o__MBA08(100)	unclassified(100)	unclassified(100)	unclassified(100)
Otu0753	0	0	0	0	0	0.00879585	0	0	k__Bacteria(100)	p__Proteobacteria(100)	c__Betaproteobacteria(100)	o__Burkholderiales(100)	f__Alcaligenaceae(100)	g__Rhodopseudomonas(100)	s__palustris(100)
Otu0754	0	0	0	0	0	0.00879585	0	0	k__Bacteria(100)	p__Firmicutes(100)	c__Clostridia(100)	o__Clostridiales(100)	f__[Tissierellaceae](100)	g__Sedimentibacter(100)	unclassified(100)
Otu0755	0	0	0	0	0	0.00879585	0	0	k__Bacteria(100)	p__Bacteroidetes(100)	c__Bacteroidia(100)	o__Bacteroidales(100)	f__Porphyromonadaceae(100)	g__Proteiniphilum(100)	s__acetatigenes(100)
Otu0756	0	0	0	0	0	0.00879585	0	0	k__Bacteria(100)	p__Firmicutes(100)	c__Clostridia(100)	o__Clostridiales(100)	f__Peptostreptococcaceae(100)	g__[Clostridium](100)	s__sticklandii(100)
Otu0758	0	0	0	0	0	0.00879585	0	0	k__Bacteria(100)	p__Synergistetes(100)	c__Synergistia(100)	o__Synergistales(100)	f__Dethiosulfovibrionaceae(100)	g__Aminobacterium(100)	unclassified(100)
Otu0760	0	0	0	0	0	0.00879585	0	0	k__Bacteria(100)	p__Firmicutes(100)	c__Clostridia(100)	o__Clostridiales(100)	f__Lachnospiraceae(100)	g__Defluviitalea(100)	s__saccharophila(100)
Otu0761	0	0	0	0	0	0.00879585	0	0	k__Bacteria(100)	p__Bacteroidetes(100)	c__Bacteroidia(100)	o__Bacteroidales(100)	f__Bacteroidaceae(100)	g__Bacteroides(100)	s__coprosuis(100)
Otu0763	0	0	0	0	0	0.00879585	0	0	k__Bacteria(100)	p__Proteobacteria(100)	c__Betaproteobacteria(100)	o__Burkholderiales(100)	f__Alcaligenaceae(100)	g__Rhodobacter(100)	s__sphaeroides(100)
Otu0766	0	0	0	0	0	0.00879585	0	0	k__Bacteria(100)	p__Firmicutes(100)	c__Clostridia(100)	o__Clostridiales(100)	f__Lachnospiraceae(100)	g__Defluviitalea(100)	s__saccharophila(100)
Otu0768	0	0	0	0	0	0.00879585	0	0	k__Bacteria(100)	p__Firmicutes(100)	c__Clostridia(100)	o__Clostridiales(100)	f__Clostridiaceae(100)	g__Clostridium(100)	s__halophilum(100)
Otu0769	0	0	0	0	0	0.00879585	0	0	k__Bacteria(100)	p__Proteobacteria(100)	c__Deltaproteobacteria(100)	o__Desulfovibrionales(100)	f__Desulfovibrionaceae(100)	g__Desulfovibrio(100)	s__vulgaris(100)
Otu0770	0	0	0	0	0	0.00879585	0	0	k__Bacteria(100)	p__Firmicutes(100)	c__Clostridia(100)	o__Clostridiales(100)	f__Clostridiaceae(100)	g__Caldanaerocella(100)	unclassified(100)
Otu0771	0	0	0	0	0	0.00879585	0	0	k__Bacteria(100)	p__Firmicutes(100)	c__Clostridia(100)	o__Clostridiales(100)	f__Ruminococcaceae(100)	g__Butyricicoccus(100)	s__pullicaecorum(100)
Otu0998	0	0	0	0	0	0.00879585	0	0	k__Bacteria(100)	p__Firmicutes(100)	c__Clostridia(100)	o__MBA08(100)	unclassified(100)	unclassified(100)	unclassified(100)
Otu1311	0	0	0	0	0	0.00879585	0	0	k__Bacteria(100)	p__Proteobacteria(100)	c__Betaproteobacteria(100)	o__Burkholderiales(100)	f__Alcaligenaceae(100)	g__Rhodobacter(100)	s__sphaeroides(100)
Otu1312	0	0	0	0	0	0.00879585	0	0	k__Bacteria(100)	p__Firmicutes(100)	c__Clostridia(100)	o__Clostridiales(100)	f__Ruminococcaceae(100)	g__Clostridium(100)	s__methylpentosum(100)
Otu1313	0	0	0	0	0	0.00879585	0	0	k__Bacteria(100)	p__Firmicutes(100)	c__Bacilli(100)	o__Lactobacillales(100)	f__Lactobacillaceae(100)	g__Lactobacillus(100)	s__manihotivorans(100)
Otu1314	0	0	0	0	0	0.00879585	0	0	k__Bacteria(100)	p__Firmicutes(100)	c__Clostridia(100)	o__Clostridiales(100)	f__[Tissierellaceae](100)	g__Tissierella_Soehngenia(100)	unclassified(100)
Otu1315	0	0	0	0	0	0.00879585	0	0	k__Bacteria(100)	p__Firmicutes(100)	c__Clostridia(100)	o__Clostridiales(100)	f__[Tissierellaceae](100)	g__Tissierella_Soehngenia(100)	unclassified(100)
Otu1316	0	0	0	0	0	0.00879585	0	0	k__Bacteria(100)	p__Firmicutes(100)	c__Clostridia(100)	o__Clostridiales(100)	f__Clostridiaceae(100)	g__Clostridium(100)	s__purinilyticum(100)
Otu1317	0	0	0	0	0	0.00879585	0	0	k__Bacteria(100)	p__Firmicutes(100)	c__Clostridia(100)	o__Clostridiales(100)	f__[Tissierellaceae](100)	g__Sedimentibacter(100)	unclassified(100)
Otu1318	0	0	0	0	0	0.00879585	0	0	k__Bacteria(100)	p__Synergistetes(100)	c__Synergistia(100)	o__Synergistales(100)	f__Dethiosulfovibrionaceae(100)	g__Jonquetella(100)	s__anthropi(100)
Otu1319	0	0	0	0	0	0.00879585	0	0	k__Bacteria(100)	p__Firmicutes(100)	c__Clostridia(100)	o__Clostridiales(100)	f__Lachnospiraceae(100)	g__Defluviitalea(100)	s__saccharophila(100)
Otu1328	0	0	0	0	0	0.00879585	0	0	k__Bacteria(100)	p__Firmicutes(100)	c__Clostridia(100)	o__Natranaerobiales(100)	f__Natranaerobiaceae(100)	g__Natronoanaerobium(100)	s__salstagnum(100)
Otu1329	0	0	0	0	0	0.00879585	0	0	k__Bacteria(100)	p__Bacteroidetes(100)	c__Bacteroidia(100)	o__Bacteroidales(100)	f__Bacteroidaceae(100)	g__Bacteroides(100)	s__coprosuis(100)
Otu1331	0	0	0	0	0	0.00879585	0	0	k__Bacteria(100)	p__Bacteroidetes(100)	c__Bacteroidia(100)	o__Bacteroidales(100)	f__Bacteroidaceae(100)	g__Bacteroides(100)	s__coprosuis(100)
Otu1332	0	0	0	0	0	0.00879585	0	0	k__Bacteria(100)	p__Bacteroidetes(100)	c__Bacteroidia(100)	o__Bacteroidales(100)	f__Porphyromonadaceae(100)	g__Proteiniphilum(100)	s__acetatigenes(100)
Otu1333	0	0	0	0	0	0.00879585	0	0	k__Bacteria(100)	p__Proteobacteria(100)	c__Betaproteobacteria(100)	o__Burkholderiales(100)	f__Alcaligenaceae(100)	g__Rhodobacter(100)	s__sphaeroides(100)
Otu1334	0	0	0	0	0	0.00879585	0	0	k__Bacteria(100)	p__Firmicutes(100)	c__Bacilli(100)	o__Lactobacillales(100)	f__Lactobacillaceae(100)	g__Pediococcus(100)	s__inopinatus(100)
Otu1335	0	0	0	0	0	0.00879585	0	0	k__Bacteria(100)	p__Bacteroidetes(100)	c__Bacteroidia(100)	o__Bacteroidales(100)	f__Porphyromonadaceae(100)	g__Proteiniphilum(100)	s__acetatigenes(100)
Otu1336	0	0	0	0	0	0.00879585	0	0	k__Bacteria(100)	p__Firmicutes(100)	c__Bacilli(100)	o__Lactobacillales(100)	f__Lactobacillaceae(100)	g__Pediococcus(100)	s__inopinatus(100)
Otu1338	0	0	0	0	0	0.00879585	0	0	k__Bacteria(100)	p__Bacteroidetes(100)	c__Bacteroidia(100)	o__Bacteroidales(100)	f__Porphyromonadaceae(100)	g__Petrimonas(100)	s__sulfuriphila(100)
Otu1339	0	0	0	0	0	0.00879585	0	0	k__Bacteria(100)	p__Firmicutes(100)	c__Clostridia(100)	o__OPB54(100)	unclassified(100)	unclassified(100)	unclassified(100)
Otu1340	0	0	0	0	0	0.00879585	0	0	k__Bacteria(100)	p__Synergistetes(100)	c__Synergistia(100)	o__Synergistales(100)	f__Dethiosulfovibrionaceae(100)	g__Aminobacterium(100)	unclassified(100)
Otu1341	0	0	0	0	0	0.00879585	0	0	k__Bacteria(100)	p__Proteobacteria(100)	c__Betaproteobacteria(100)	o__Burkholderiales(100)	f__Alcaligenaceae(100)	g__Rhodobacter(100)	s__sphaeroides(100)
Otu1342	0	0	0	0	0	0.00879585	0	0	k__Bacteria(100)	p__Firmicutes(100)	c__Clostridia(100)	o__Clostridiales(100)	f__Peptococcaceae(100)	g__Desulfonispora(100)	s__thiosulfatigenes(100)
Otu1343	0	0	0	0	0	0.00879585	0	0	k__Bacteria(100)	p__Firmicutes(100)	c__Clostridia(100)	o__Clostridiales(100)	f__EtOH8(100)	unclassified(100)	unclassified(100)
Otu1344	0	0	0	0	0	0.00879585	0	0	k__Bacteria(100)	p__Firmicutes(100)	c__Clostridia(100)	o__MBA08(100)	unclassified(100)	unclassified(100)	unclassified(100)
Otu1345	0	0	0	0	0	0.00879585	0	0	k__Bacteria(100)	p__Firmicutes(100)	c__Clostridia(100)	o__MBA08(100)	unclassified(100)	unclassified(100)	unclassified(100)
Otu1373	0	0	0	0	0	0.00879585	0	0	k__Bacteria(100)	p__Firmicutes(100)	c__Clostridia(100)	o__OPB54(100)	unclassified(100)	unclassified(100)	unclassified(100)
Otu1381	0	0	0	0	0	0.00879585	0	0	k__Bacteria(100)	p__Bacteroidetes(100)	c__Bacteroidia(100)	o__Bacteroidales(100)	f__Marinilabiaceae(100)	g__Anaerophaga(100)	s__thermohalophila(100)
Otu1382	0	0	0	0	0	0.00879585	0	0	k__Bacteria(100)	p__Firmicutes(100)	c__Clostridia(100)	o__MBA08(100)	unclassified(100)	unclassified(100)	unclassified(100)
Otu1383	0	0	0	0	0	0.00879585	0	0	k__Bacteria(100)	p__Bacteroidetes(100)	c__[Saprospirae](100)	o__[Saprospirales](100)	f__Chitinophagaceae(100)	g__Parasegitibacter(100)	s__luojiensis(100)
Otu1385	0	0	0	0	0	0.00879585	0	0	k__Bacteria(100)	p__Firmicutes(100)	c__Clostridia(100)	o__OPB54(100)	unclassified(100)	unclassified(100)	unclassified(100)
Otu1387	0	0	0	0	0	0.00879585	0	0	k__Bacteria(100)	p__Firmicutes(100)	c__Clostridia(100)	o__Clostridiales(100)	f__Eubacteriaceae(100)	g__Garciella(100)	unclassified(100)
Otu1388	0	0	0	0	0	0.00879585	0	0	k__Bacteria(100)	p__Proteobacteria(100)	c__Gammaproteobacteria(100)	o__Enterobacteriales(100)	f__Enterobacteriaceae(100)	g__Aquamonas(100)	s__haywardensis(100)
Otu1389	0	0	0	0	0	0.00879585	0	0	k__Bacteria(100)	p__Proteobacteria(100)	c__Betaproteobacteria(100)	o__Burkholderiales(100)	f__Alcaligenaceae(100)	g__Rhodopseudomonas(100)	s__palustris(100)
Otu1390	0	0	0	0	0	0.00879585	0	0	k__Bacteria(100)	p__Bacteroidetes(100)	c__Flavobacteriia(100)	o__Flavobacteriales(100)	f__[Weeksellaceae](100)	g__Bergeyella(100)	s__zoohelcum(100)
Otu1391	0	0	0	0	0	0.00879585	0	0	k__Bacteria(100)	p__Proteobacteria(100)	c__Betaproteobacteria(100)	o__Burkholderiales(100)	f__Alcaligenaceae(100)	g__Alcaligenes(100)	s__faecalis(100)
Otu1392	0	0	0	0	0	0.00879585	0	0	k__Bacteria(100)	p__Firmicutes(100)	c__Clostridia(100)	o__Clostridiales(100)	f__Lachnospiraceae(100)	g__Clostridium(100)	s__citroniae(100)
Otu1393	0	0	0	0	0	0.00879585	0	0	k__Bacteria(100)	p__Bacteroidetes(100)	c__Bacteroidia(100)	o__Bacteroidales(100)	f__Bacteroidaceae(100)	g__Bacteroides(100)	unclassified(100)
Otu1394	0	0	0	0	0	0.00879585	0	0	k__Bacteria(100)	p__Firmicutes(100)	c__Clostridia(100)	o__MBA08(100)	unclassified(100)	unclassified(100)	unclassified(100)
Otu1395	0	0	0	0	0	0.00879585	0	0	k__Bacteria(100)	p__Synergistetes(100)	c__Synergistia(100)	o__Synergistales(100)	f__Dethiosulfovibrionaceae(100)	g__Aminobacterium(100)	unclassified(100)
Otu1396	0	0	0	0	0	0.00879585	0	0	k__Bacteria(100)	p__Proteobacteria(100)	c__Betaproteobacteria(100)	o__Burkholderiales(100)	f__Alcaligenaceae(100)	g__Rhodobacter(100)	s__sphaeroides(100)
Otu1397	0	0	0	0	0	0.00879585	0	0	k__Bacteria(100)	p__Firmicutes(100)	c__Bacilli(100)	o__Bacillales(100)	f__Bacillaceae(100)	g__Ornithinibacillus(100)	s__scapharcae(100)
Otu1398	0	0	0	0	0	0.00879585	0	0	k__Bacteria(100)	p__Firmicutes(100)	c__Clostridia(100)	o__Clostridiales(100)	f__[Tissierellaceae](100)	g__Sedimentibacter(100)	unclassified(100)
Otu1400	0	0	0	0	0	0.00879585	0	0	k__Bacteria(100)	p__Synergistetes(100)	c__Synergistia(100)	o__Synergistales(100)	f__Dethiosulfovibrionaceae(100)	g__Aminobacterium(100)	unclassified(100)
Otu1401	0	0	0	0	0	0.00879585	0	0	k__Bacteria(100)	p__Bacteroidetes(100)	c__Bacteroidia(100)	o__Bacteroidales(100)	f__Porphyromonadaceae(100)	g__Petrimonas(100)	s__sulfuriphila(100)
Otu1402	0	0	0	0	0	0.00879585	0	0	k__Bacteria(100)	p__Firmicutes(100)	c__Clostridia(100)	o__Clostridiales(100)	f__Eubacteriaceae(100)	g__Garciella(100)	unclassified(100)
Otu1403	0	0	0	0	0	0.00879585	0	0	k__Bacteria(100)	p__Bacteroidetes(100)	c__Bacteroidia(100)	o__Bacteroidales(100)	f__Bacteroidaceae(100)	g__Bacteroides(100)	s__coprosuis(100)
Otu1404	0	0	0	0	0	0.00879585	0	0	k__Bacteria(100)	p__Proteobacteria(100)	c__Betaproteobacteria(100)	o__Burkholderiales(100)	f__Alcaligenaceae(100)	g__Rhodobacter(100)	s__sphaeroides(100)
Otu1405	0	0	0	0	0	0.00879585	0	0	k__Bacteria(100)	p__Firmicutes(100)	c__Clostridia(100)	o__Clostridiales(100)	f__Eubacteriaceae(100)	g__Garciella(100)	unclassified(100)
Otu1406	0	0	0	0	0	0.00879585	0	0	k__Bacteria(100)	p__Synergistetes(100)	c__Synergistia(100)	o__Synergistales(100)	f__Dethiosulfovibrionaceae(100)	g__Aminobacterium(100)	unclassified(100)
Otu1407	0	0	0	0	0	0.00879585	0	0	k__Bacteria(100)	p__Firmicutes(100)	c__Clostridia(100)	o__Clostridiales(100)	f__Caldicoprobacteraceae(100)	g__Caldicoprobacter(100)	unclassified(100)
Otu1409	0	0	0	0	0	0.00879585	0	0	k__Bacteria(100)	p__Firmicutes(100)	c__Clostridia(100)	o__Clostridiales(100)	f__Ruminococcaceae(100)	g__Butyricicoccus(100)	s__pullicaecorum(100)
Otu1410	0	0	0	0	0	0.00879585	0	0	k__Bacteria(100)	p__Firmicutes(100)	c__Clostridia(100)	o__Clostridiales(100)	f__Veillonellaceae(100)	g__Propionispora(100)	s__hippei(100)
Otu1411	0	0	0	0	0	0.00879585	0	0	k__Bacteria(100)	p__Bacteroidetes(100)	c__[Saprospirae](100)	o__[Saprospirales](100)	f__Chitinophagaceae(100)	unclassified(100)	unclassified(100)
Otu1412	0	0	0	0	0	0.00879585	0	0	k__Bacteria(100)	p__Firmicutes(100)	c__Clostridia(100)	o__Clostridiales(100)	f__Christensenellaceae(100)	unclassified(100)	unclassified(100)
Otu1413	0	0	0	0	0	0.00879585	0	0	k__Bacteria(100)	p__Firmicutes(100)	c__Bacilli(100)	o__Lactobacillales(100)	f__Lactobacillaceae(100)	g__Pediococcus(100)	s__inopinatus(100)
Otu1414	0	0	0	0	0	0.00879585	0	0	k__Bacteria(100)	p__Firmicutes(100)	c__Clostridia(100)	o__MBA08(100)	unclassified(100)	unclassified(100)	unclassified(100)
Otu1415	0	0	0	0	0	0.00879585	0	0	k__Bacteria(100)	p__Firmicutes(100)	c__Clostridia(100)	o__Clostridiales(100)	f__Clostridiaceae(100)	g__Clostridium(100)	s__kluyveri(100)
Otu1416	0	0	0	0	0	0.00879585	0	0	k__Bacteria(100)	p__Firmicutes(100)	c__Clostridia(100)	o__Clostridiales(100)	f__Clostridiaceae(100)	g__Clostridium(100)	unclassified(100)
Otu1417	0	0	0	0	0	0.00879585	0	0	k__Bacteria(100)	p__Bacteroidetes(100)	c__Bacteroidia(100)	o__Bacteroidales(100)	f__Bacteroidaceae(100)	g__Bacteroides(100)	s__coprosuis(100)
Otu1418	0	0	0	0	0	0.00879585	0	0	k__Bacteria(100)	p__Firmicutes(100)	c__Clostridia(100)	o__MBA08(100)	unclassified(100)	unclassified(100)	unclassified(100)
Otu1419	0	0	0	0	0	0.00879585	0	0	k__Bacteria(100)	p__Firmicutes(100)	c__Erysipelotrichi(100)	o__Erysipelotrichales(100)	f__Erysipelotrichaceae(100)	g__Erysipelothrix(100)	unclassified(100)
Otu1420	0	0	0	0	0	0.00879585	0	0	k__Bacteria(100)	p__Synergistetes(100)	c__Synergistia(100)	o__Synergistales(100)	f__Dethiosulfovibrionaceae(100)	g__Aminobacterium(100)	unclassified(100)
Otu1421	0	0	0	0	0	0.00879585	0	0	k__Bacteria(100)	p__Proteobacteria(100)	c__Betaproteobacteria(100)	o__Burkholderiales(100)	f__Alcaligenaceae(100)	g__Rhodobacter(100)	s__sphaeroides(100)
Otu1422	0	0	0	0	0	0.00879585	0	0	k__Bacteria(100)	p__Bacteroidetes(100)	c__Bacteroidia(100)	o__Bacteroidales(100)	f__Porphyromonadaceae(100)	g__Petrimonas(100)	s__sulfuriphila(100)
Otu1424	0	0	0	0	0	0.00879585	0	0	k__Bacteria(100)	p__Proteobacteria(100)	c__Betaproteobacteria(100)	o__Burkholderiales(100)	f__Alcaligenaceae(100)	g__Rhodospirillum(100)	s__rubrum(100)
Otu1426	0	0	0	0	0	0.00879585	0	0	k__Bacteria(100)	p__Firmicutes(100)	c__Clostridia(100)	o__Clostridiales(100)	f__Clostridiaceae(100)	g__Clostridium(100)	s__gasigenes(100)
Otu1427	0	0	0	0	0	0.00879585	0	0	k__Bacteria(100)	p__Proteobacteria(100)	c__Betaproteobacteria(100)	o__Burkholderiales(100)	f__Alcaligenaceae(100)	g__Rhodobacter(100)	s__sphaeroides(100)
Otu1429	0	0	0	0	0	0.00879585	0	0	k__Bacteria(100)	p__Proteobacteria(100)	c__Betaproteobacteria(100)	o__Burkholderiales(100)	f__Alcaligenaceae(100)	g__Rhodobacter(100)	s__sphaeroides(100)
Otu1430	0	0	0	0	0	0.00879585	0	0	k__Bacteria(100)	p__Bacteroidetes(100)	c__Sphingobacteriia(100)	o__Sphingobacteriales(100)	f__Sphingobacteriaceae(100)	g__Parapedobacter(100)	s__soli(100)
Otu1431	0	0	0	0	0	0.00879585	0	0	k__Bacteria(100)	p__Bacteroidetes(100)	c__Bacteroidia(100)	o__Bacteroidales(100)	f__Marinilabiaceae(100)	g__Anaerophaga(100)	s__thermohalophila(100)
Otu1432	0	0	0	0	0	0.00879585	0	0	k__Bacteria(100)	p__Firmicutes(100)	c__Clostridia(100)	o__Clostridiales(100)	f__Clostridiaceae(100)	g__Proteiniborus(100)	s__ethanoligenes(100)
Otu1433	0	0	0	0	0	0.00879585	0	0	k__Bacteria(100)	p__Firmicutes(100)	c__Clostridia(100)	o__Clostridiales(100)	f__Lachnospiraceae(100)	g__Defluviitalea(100)	s__saccharophila(100)
Otu1434	0	0	0	0	0	0.00879585	0	0	k__Bacteria(100)	p__Proteobacteria(100)	c__Betaproteobacteria(100)	o__Burkholderiales(100)	f__Alcaligenaceae(100)	g__Rhodobacter(100)	s__sphaeroides(100)
Otu1435	0	0	0	0	0	0.00879585	0	0	k__Bacteria(100)	p__Bacteroidetes(100)	c__Bacteroidia(100)	o__Bacteroidales(100)	f__Porphyromonadaceae(100)	g__Petrimonas(100)	s__sulfuriphila(100)
Otu1436	0	0	0	0	0	0.00879585	0	0	k__Bacteria(100)	p__Proteobacteria(100)	c__Deltaproteobacteria(100)	o__Desulfovibrionales(100)	f__Desulfovibrionaceae(100)	g__Desulfovibrio(100)	s__cuneatus(100)
Otu1437	0	0	0	0	0	0.00879585	0	0	k__Bacteria(100)	p__Firmicutes(100)	c__Clostridia(100)	o__MBA08(100)	unclassified(100)	unclassified(100)	unclassified(100)
Otu1438	0	0	0	0	0	0.00879585	0	0	k__Bacteria(100)	p__Firmicutes(100)	c__Clostridia(100)	o__Clostridiales(100)	f__Lachnospiraceae(100)	g__Defluviitalea(100)	s__saccharophila(100)
Otu1439	0	0	0	0	0	0.00879585	0	0	k__Bacteria(100)	p__Firmicutes(100)	c__Clostridia(100)	o__Clostridiales(100)	f__Lachnospiraceae(100)	g__Robinsoniella(100)	s__peoriensis(100)
Otu1440	0	0	0	0	0	0.00879585	0	0	k__Bacteria(100)	p__Bacteroidetes(100)	c__Sphingobacteriia(100)	o__Sphingobacteriales(100)	f__Sphingobacteriaceae(100)	g__Parapedobacter(100)	s__soli(100)
Otu1441	0	0	0	0	0	0.00879585	0	0	k__Bacteria(100)	p__Synergistetes(100)	c__Synergistia(100)	o__Synergistales(100)	f__Dethiosulfovibrionaceae(100)	g__Aminobacterium(100)	unclassified(100)
Otu1443	0	0	0	0	0	0.00879585	0	0	k__Bacteria(100)	p__Bacteroidetes(100)	c__Bacteroidia(100)	o__Bacteroidales(100)	f__Porphyromonadaceae(100)	g__Proteiniphilum(100)	s__acetatigenes(100)
Otu1445	0	0	0	0	0	0.00879585	0	0	k__Bacteria(100)	p__Firmicutes(100)	c__Clostridia(100)	o__Clostridiales(100)	f__Lachnospiraceae(100)	g__Defluviitalea(100)	s__saccharophila(100)
Otu1446	0	0	0	0	0	0.00879585	0	0	k__Bacteria(100)	p__Proteobacteria(100)	c__Betaproteobacteria(100)	o__Burkholderiales(100)	f__Alcaligenaceae(100)	g__Rhodobacter(100)	s__sphaeroides(100)
Otu1447	0	0	0	0	0	0.00879585	0	0	k__Bacteria(100)	p__Firmicutes(100)	c__Clostridia(100)	o__BSA2B-08(100)	unclassified(100)	unclassified(100)	unclassified(100)
Otu1448	0	0	0	0	0	0.00879585	0	0	k__Bacteria(100)	p__Firmicutes(100)	c__Clostridia(100)	o__Clostridiales(100)	f__Peptostreptococcaceae(100)	g__[Clostridium](100)	s__litorale(100)
Otu1449	0	0	0	0	0	0.00879585	0	0	k__Bacteria(100)	p__Bacteroidetes(100)	c__Bacteroidia(100)	o__Bacteroidales(100)	f__Marinilabiaceae(100)	g__Anaerophaga(100)	s__thermohalophila(100)
Otu1450	0	0	0	0	0	0.00879585	0	0	k__Bacteria(100)	p__Firmicutes(100)	c__Clostridia(100)	o__Clostridiales(100)	f__Clostridiaceae(100)	g__Clostridium(100)	s__halophilum(100)
Otu1451	0	0	0	0	0	0.00879585	0	0	k__Bacteria(100)	p__Firmicutes(100)	c__Clostridia(100)	o__Clostridiales(100)	f__[Tissierellaceae](100)	g__Tepidimicrobium(100)	unclassified(100)
Otu1541	0	0	0	0	0	0.00879585	0	0	k__Bacteria(100)	p__Firmicutes(100)	c__Clostridia(100)	o__Clostridiales(100)	f__[Tissierellaceae](100)	g__Tepidimicrobium(100)	unclassified(100)
Otu1320	0	0	0	0	0.0284495	0	0	0	k__Bacteria(100)	p__Proteobacteria(100)	c__Betaproteobacteria(100)	o__Burkholderiales(100)	f__Alcaligenaceae(100)	g__Alcaligenes(100)	s__faecalis(100)
Otu1321	0	0	0	0	0.0284495	0	0	0	k__Bacteria(100)	p__Bacteroidetes(100)	c__Bacteroidia(100)	o__Bacteroidales(100)	f__Bacteroidaceae(100)	g__Bacteroides(100)	s__coprosuis(100)
Otu1322	0	0	0	0	0.0284495	0	0	0	k__Bacteria(100)	p__Firmicutes(100)	c__Clostridia(100)	o__MBA08(100)	unclassified(100)	unclassified(100)	unclassified(100)
Otu1324	0	0	0	0	0.0284495	0	0	0	k__Bacteria(100)	p__Proteobacteria(100)	c__Gammaproteobacteria(100)	o__Enterobacteriales(100)	f__Enterobacteriaceae(100)	g__Aquamonas(100)	s__haywardensis(100)
Otu1325	0	0	0	0	0.0284495	0	0	0	k__Bacteria(100)	p__Bacteroidetes(100)	c__Bacteroidia(100)	o__Bacteroidales(100)	f__Bacteroidaceae(100)	g__Bacteroides(100)	s__coprosuis(100)
Otu1326	0	0	0	0	0.0284495	0	0	0	k__Bacteria(100)	p__Firmicutes(100)	c__Clostridia(100)	o__Clostridiales(100)	f__[Tissierellaceae](100)	g__Tepidimicrobium(100)	unclassified(100)
Otu1337	0	0	0	0	0.0284495	0	0	0	k__Bacteria(100)	p__Firmicutes(100)	c__OPB54(100)	unclassified(100)	unclassified(100)	unclassified(100)	unclassified(100)
Otu1346	0	0	0	0	0.0284495	0	0	0	k__Bacteria(100)	p__Firmicutes(100)	c__Clostridia(100)	o__Clostridiales(100)	f__[Tissierellaceae](100)	g__Sporanaerobacter(100)	unclassified(100)
Otu1347	0	0	0	0	0.0284495	0	0	0	k__Bacteria(100)	p__Bacteroidetes(100)	c__Bacteroidia(100)	o__Bacteroidales(100)	f__Bacteroidaceae(100)	g__Bacteroides(100)	s__coprosuis(100)
Otu1348	0	0	0	0	0.0284495	0	0	0	k__Bacteria(100)	p__Firmicutes(100)	c__Clostridia(100)	o__Clostridiales(100)	f__Christensenellaceae(100)	unclassified(100)	unclassified(100)
Otu1349	0	0	0	0	0.0284495	0	0	0	k__Bacteria(100)	p__Firmicutes(100)	c__Clostridia(100)	o__Clostridiales(100)	f__[Tissierellaceae](100)	g__Peptoniphilus(100)	unclassified(100)
Otu1350	0	0	0	0	0.0284495	0	0	0	k__Bacteria(100)	p__Bacteroidetes(100)	c__Bacteroidia(100)	o__Bacteroidales(100)	f__Bacteroidaceae(100)	g__Bacteroides(100)	s__coprosuis(100)
Otu1351	0	0	0	0	0.0284495	0	0	0	k__Bacteria(100)	p__Firmicutes(100)	c__Clostridia(100)	o__Clostridiales(100)	f__Clostridiaceae(100)	g__Clostridium(100)	s__halophilum(100)
Otu1352	0	0	0	0	0.0284495	0	0	0	k__Bacteria(100)	p__Firmicutes(100)	c__Clostridia(100)	o__Clostridiales(100)	f__Peptococcaceae(100)	g__Desulfitispora(100)	s__alkaliphila(100)
Otu1353	0	0	0	0	0.0284495	0	0	0	k__Bacteria(100)	p__Firmicutes(100)	c__Clostridia(100)	o__Clostridiales(100)	f__[Tissierellaceae](100)	g__Sedimentibacter(100)	unclassified(100)
Otu1354	0	0	0	0	0.0284495	0	0	0	k__Bacteria(100)	p__Firmicutes(100)	c__Clostridia(100)	o__Clostridiales(100)	f__Clostridiaceae(100)	g__Proteiniborus(100)	s__ethanoligenes(100)
Otu1355	0	0	0	0	0.0284495	0	0	0	k__Bacteria(100)	p__Firmicutes(100)	c__Clostridia(100)	o__Clostridiales(100)	f__[Tissierellaceae](100)	g__Tepidimicrobium(100)	unclassified(100)
Otu1356	0	0	0	0	0.0284495	0	0	0	k__Bacteria(100)	p__Firmicutes(100)	c__Clostridia(100)	o__Clostridiales(100)	f__Christensenellaceae(100)	unclassified(100)	unclassified(100)
Otu1358	0	0	0	0	0.0284495	0	0	0	k__Bacteria(100)	p__Synergistetes(100)	c__Synergistia(100)	o__Synergistales(100)	f__Dethiosulfovibrionaceae(100)	g__Aminobacterium(100)	unclassified(100)
Otu1359	0	0	0	0	0.0284495	0	0	0	k__Bacteria(100)	p__Bacteroidetes(100)	c__Bacteroidia(100)	o__Bacteroidales(100)	f__Bacteroidaceae(100)	g__Bacteroides(100)	s__coprosuis(100)
Otu1360	0	0	0	0	0.0284495	0	0	0	k__Bacteria(100)	p__Firmicutes(100)	c__Clostridia(100)	o__Clostridiales(100)	f__Ruminococcaceae(100)	g__Clostridium(100)	s__methylpentosum(100)
Otu1362	0	0	0	0	0.0284495	0	0	0	k__Bacteria(100)	p__Firmicutes(100)	c__Clostridia(100)	o__Clostridiales(100)	f__Clostridiaceae(100)	g__Clostridium(100)	s__tetani(100)
Otu1363	0	0	0	0	0.0284495	0	0	0	k__Bacteria(100)	p__Bacteroidetes(100)	c__Bacteroidia(100)	o__Bacteroidales(100)	f__Bacteroidaceae(100)	g__Bacteroides(100)	s__coprosuis(100)
Otu1364	0	0	0	0	0.0284495	0	0	0	k__Bacteria(100)	p__Firmicutes(100)	c__Clostridia(100)	o__Clostridiales(100)	f__Syntrophomonadaceae(100)	g__Syntrophomonas(100)	unclassified(100)
Otu1365	0	0	0	0	0.0284495	0	0	0	k__Bacteria(100)	p__Firmicutes(100)	c__Clostridia(100)	o__Clostridiales(100)	f__Clostridiaceae(100)	g__Proteiniborus(100)	s__ethanoligenes(100)
Otu1366	0	0	0	0	0.0284495	0	0	0	k__Bacteria(100)	p__Firmicutes(100)	c__Clostridia(100)	o__Clostridiales(100)	f__Peptococcaceae(100)	g__Desulfonispora(100)	s__thiosulfatigenes(100)
Otu1367	0	0	0	0	0.0284495	0	0	0	k__Bacteria(100)	p__Synergistetes(100)	c__Synergistia(100)	o__Synergistales(100)	f__Dethiosulfovibrionaceae(100)	g__Aminobacterium(100)	unclassified(100)
Otu1368	0	0	0	0	0.0284495	0	0	0	k__Bacteria(100)	p__Proteobacteria(100)	c__Deltaproteobacteria(100)	o__Desulfovibrionales(100)	f__Desulfovibrionaceae(100)	g__Desulfovibrio(100)	s__litoralis(100)
Otu1369	0	0	0	0	0.0284495	0	0	0	k__Bacteria(100)	p__Actinobacteria(100)	c__Actinobacteria(100)	o__Actinomycetales(100)	f__Corynebacteriaceae(100)	g__Corynebacterium(100)	s__pilosum(100)
Otu1371	0	0	0	0	0.0284495	0	0	0	k__Bacteria(100)	p__Firmicutes(100)	c__Clostridia(100)	o__Clostridiales(100)	f__Peptococcaceae(100)	g__Desulfonispora(100)	s__thiosulfatigenes(100)
Otu1372	0	0	0	0	0.0284495	0	0	0	k__Bacteria(100)	p__Firmicutes(100)	c__Clostridia(100)	o__Clostridiales(100)	f__Clostridiaceae(100)	g__Clostridium(100)	s__purinilyticum(100)
Otu1374	0	0	0	0	0.0284495	0	0	0	k__Bacteria(100)	p__Firmicutes(100)	c__Clostridia(100)	o__Clostridiales(100)	f__Christensenellaceae(100)	unclassified(100)	unclassified(100)
Otu1375	0	0	0	0	0.0284495	0	0	0	k__Bacteria(100)	p__Firmicutes(100)	c__Clostridia(100)	o__Clostridiales(100)	f__[Tissierellaceae](100)	g__Tissierella_Soehngenia(100)	unclassified(100)
Otu1376	0	0	0	0	0.0284495	0	0	0	k__Bacteria(100)	p__Firmicutes(100)	c__Clostridia(100)	o__Clostridiales(100)	f__[Tissierellaceae](100)	g__Sedimentibacter(100)	unclassified(100)
Otu1377	0	0	0	0	0.0284495	0	0	0	k__Bacteria(100)	p__Firmicutes(100)	c__Clostridia(100)	o__Clostridiales(100)	f__Lachnospiraceae(100)	g__Clostridium(100)	s__fimetarium(100)
Otu1378	0	0	0	0	0.0284495	0	0	0	k__Bacteria(100)	p__Proteobacteria(100)	c__Betaproteobacteria(100)	o__Burkholderiales(100)	f__Alcaligenaceae(100)	g__Rhodobacter(100)	s__sphaeroides(100)
Otu1379	0	0	0	0	0.0284495	0	0	0	k__Bacteria(100)	p__Bacteroidetes(100)	c__Bacteroidia(100)	o__Bacteroidales(100)	f__Prevotellaceae(100)	g__Prevotella(100)	unclassified(100)
Otu1380	0	0	0	0	0.0284495	0	0	0	k__Bacteria(100)	p__Firmicutes(100)	c__Clostridia(100)	o__Clostridiales(100)	f__Clostridiaceae(100)	g__Proteiniborus(100)	s__ethanoligenes(100)
Otu1444	0	0	0	0	0.0284495	0	0	0	k__Bacteria(100)	p__Synergistetes(100)	c__Synergistia(100)	o__Synergistales(100)	f__Dethiosulfovibrionaceae(100)	g__Aminobacterium(100)	unclassified(100)
Otu1523	0	0	0	0	0.0284495	0	0	0	k__Bacteria(100)	p__Firmicutes(100)	c__Clostridia(100)	o__Clostridiales(100)	f__[Tissierellaceae](100)	g__Sedimentibacter(100)	unclassified(100)
Otu1524	0	0	0	0	0.0284495	0	0	0	k__Bacteria(100)	p__Firmicutes(100)	c__Clostridia(100)	o__Clostridiales(100)	f__Clostridiaceae(100)	g__Proteiniborus(100)	s__ethanoligenes(100)
Otu1525	0	0	0	0	0.0284495	0	0	0	k__Bacteria(100)	p__Firmicutes(100)	c__Clostridia(100)	o__Clostridiales(100)	f__[Tissierellaceae](100)	g__Tepidimicrobium(100)	unclassified(100)
Otu1526	0	0	0	0	0.0284495	0	0	0	k__Bacteria(100)	p__Firmicutes(100)	c__Clostridia(100)	o__Clostridiales(100)	f__[Tissierellaceae](100)	g__Tepidimicrobium(100)	unclassified(100)
Otu1528	0	0	0	0	0.0284495	0	0	0	k__Bacteria(100)	p__Proteobacteria(100)	c__Betaproteobacteria(100)	o__Burkholderiales(100)	f__Alcaligenaceae(100)	g__Rhodobacter(100)	s__sphaeroides(100)
Otu1529	0	0	0	0	0.0284495	0	0	0	k__Bacteria(100)	p__Proteobacteria(100)	c__Betaproteobacteria(100)	o__Burkholderiales(100)	f__Alcaligenaceae(100)	g__Rhodopseudomonas(100)	s__palustris(100)
Otu1530	0	0	0	0	0.0284495	0	0	0	k__Bacteria(100)	p__Firmicutes(100)	c__Clostridia(100)	o__Clostridiales(100)	f__[Tissierellaceae](100)	g__Sedimentibacter(100)	unclassified(100)
Otu1531	0	0	0	0	0.0284495	0	0	0	k__Bacteria(100)	p__Firmicutes(100)	c__Clostridia(100)	o__Natranaerobiales(100)	f__Natranaerobiaceae(100)	g__Natronoanaerobium(100)	s__salstagnum(100)
Otu1532	0	0	0	0	0.0284495	0	0	0	k__Bacteria(100)	p__Firmicutes(100)	c__Clostridia(100)	o__Clostridiales(100)	f__[Tissierellaceae](100)	g__Sporanaerobacter(100)	unclassified(100)
Otu1533	0	0	0	0	0.0284495	0	0	0	k__Bacteria(100)	p__Firmicutes(100)	c__Clostridia(100)	o__Clostridiales(100)	f__[Tissierellaceae](100)	g__Tissierella_Soehngenia(100)	unclassified(100)
Otu1535	0	0	0	0	0.0284495	0	0	0	k__Bacteria(100)	p__Firmicutes(100)	c__Bacilli(100)	o__Lactobacillales(100)	f__Lactobacillaceae(100)	g__Lactobacillus(100)	s__paraplantarum(100)
Otu1537	0	0	0	0	0.0284495	0	0	0	k__Bacteria(100)	p__Firmicutes(100)	c__Clostridia(100)	o__Clostridiales(100)	f__Ruminococcaceae(100)	g__Ruminococcus(100)	unclassified(100)
Otu1538	0	0	0	0	0.0284495	0	0	0	k__Bacteria(100)	p__Firmicutes(100)	c__Clostridia(100)	o__Clostridiales(100)	f__Clostridiaceae(100)	g__Clostridium(100)	s__purinilyticum(100)
Otu1539	0	0	0	0	0.0284495	0	0	0	k__Bacteria(100)	p__Firmicutes(100)	c__Clostridia(100)	o__Clostridiales(100)	f__[Tissierellaceae](100)	g__Sedimentibacter(100)	unclassified(100)
Otu1540	0	0	0	0	0.0284495	0	0	0	k__Bacteria(100)	p__Bacteroidetes(100)	c__Bacteroidia(100)	o__Bacteroidales(100)	f__Porphyromonadaceae(100)	g__Petrimonas(100)	s__sulfuriphila(100)
Otu1542	0	0	0	0	0.0284495	0	0	0	k__Bacteria(100)	p__Proteobacteria(100)	c__Betaproteobacteria(100)	o__Burkholderiales(100)	f__Alcaligenaceae(100)	g__Rhodobacter(100)	s__sphaeroides(100)
Otu1543	0	0	0	0	0.0284495	0	0	0	k__Bacteria(100)	p__Firmicutes(100)	c__Clostridia(100)	o__Clostridiales(100)	f__[Tissierellaceae](100)	g__Tissierella_Soehngenia(100)	unclassified(100)
Otu1544	0	0	0	0	0.0284495	0	0	0	k__Bacteria(100)	p__Proteobacteria(100)	c__Betaproteobacteria(100)	o__Burkholderiales(100)	f__Alcaligenaceae(100)	g__Rhodobacter(100)	s__sphaeroides(100)
Otu1545	0	0	0	0	0.0284495	0	0	0	k__Bacteria(100)	p__Firmicutes(100)	c__Clostridia(100)	o__Clostridiales(100)	f__[Tissierellaceae](100)	g__Tissierella_Soehngenia(100)	unclassified(100)
Otu1546	0	0	0	0	0.0284495	0	0	0	k__Bacteria(100)	p__Firmicutes(100)	c__Clostridia(100)	o__Clostridiales(100)	f__[Tissierellaceae](100)	g__Tepidimicrobium(100)	unclassified(100)
Otu1547	0	0	0	0	0.0284495	0	0	0	k__Bacteria(100)	p__Firmicutes(100)	c__Bacilli(100)	o__Lactobacillales(100)	f__Enterococcaceae(100)	g__Enterococcus(100)	s__asini(100)
Otu1548	0	0	0	0	0.0284495	0	0	0	k__Bacteria(100)	p__Firmicutes(100)	c__Clostridia(100)	o__Clostridiales(100)	f__Clostridiaceae(100)	g__Proteiniborus(100)	s__ethanoligenes(100)
Otu1549	0	0	0	0	0.0284495	0	0	0	k__Bacteria(100)	p__Firmicutes(100)	c__Clostridia(100)	o__Clostridiales(100)	f__Lachnospiraceae(100)	g__Defluviitalea(100)	s__saccharophila(100)
Otu1550	0	0	0	0	0.0284495	0	0	0	k__Bacteria(100)	p__Firmicutes(100)	c__Clostridia(100)	o__Clostridiales(100)	f__Lachnospiraceae(100)	g__Defluviitalea(100)	s__saccharophila(100)
Otu1551	0	0	0	0	0.0284495	0	0	0	k__Bacteria(100)	p__Firmicutes(100)	c__Clostridia(100)	o__Clostridiales(100)	f__[Tissierellaceae](100)	g__Sedimentibacter(100)	unclassified(100)
Otu1552	0	0	0	0	0.0284495	0	0	0	k__Bacteria(100)	p__Actinobacteria(100)	c__Actinobacteria(100)	o__Actinomycetales(100)	f__Actinomycetaceae(100)	g__Actinomyces(100)	s__hyovaginalis(100)
Otu1553	0	0	0	0	0.0284495	0	0	0	k__Bacteria(100)	p__Firmicutes(100)	c__Clostridia(100)	o__Clostridiales(100)	f__[Tissierellaceae](100)	g__Sedimentibacter(100)	unclassified(100)
Otu1554	0	0	0	0	0.0284495	0	0	0	k__Bacteria(100)	p__Firmicutes(100)	c__Bacilli(100)	o__Lactobacillales(100)	f__Enterococcaceae(100)	g__Enterococcus(100)	s__asini(100)
Otu1555	0	0	0	0	0.0284495	0	0	0	k__Bacteria(100)	p__Bacteroidetes(100)	c__Bacteroidia(100)	o__Bacteroidales(100)	f__Porphyromonadaceae(100)	g__Petrimonas(100)	s__sulfuriphila(100)
Otu1556	0	0	0	0	0.0284495	0	0	0	k__Bacteria(100)	p__Firmicutes(100)	c__Clostridia(100)	o__Clostridiales(100)	f__Ruminococcaceae(100)	g__Oscillospira(100)	unclassified(100)
Otu1557	0	0	0	0	0.0284495	0	0	0	k__Bacteria(100)	p__Firmicutes(100)	c__Clostridia(100)	o__Clostridiales(100)	f__Clostridiaceae(100)	g__Clostridium(100)	s__halophilum(100)
Otu1558	0	0	0	0	0.0284495	0	0	0	k__Bacteria(100)	p__Proteobacteria(100)	c__Betaproteobacteria(100)	o__Burkholderiales(100)	f__Alcaligenaceae(100)	g__Rhodobacter(100)	s__sphaeroides(100)
Otu1578	0	0	0	0	0.0284495	0	0	0	k__Bacteria(100)	p__Firmicutes(100)	c__Clostridia(100)	o__Clostridiales(100)	f__Christensenellaceae(100)	unclassified(100)	unclassified(100)
Otu1579	0	0	0	0	0.0284495	0	0	0	k__Bacteria(100)	p__Proteobacteria(100)	c__Betaproteobacteria(100)	o__Burkholderiales(100)	f__Alcaligenaceae(100)	g__Rhodobacter(100)	s__sphaeroides(100)
Otu1580	0	0	0	0	0.0284495	0	0	0	k__Bacteria(100)	p__Firmicutes(100)	c__Bacilli(100)	o__Lactobacillales(100)	f__Lactobacillaceae(100)	g__Lactobacillus(100)	s__hamsteri(100)
Otu0200	0	0	0	0.0130907	0	0	0	0	k__Bacteria(100)	p__Proteobacteria(100)	c__Betaproteobacteria(100)	o__Burkholderiales(100)	f__Comamonadaceae(100)	g__Comamonas(100)	unclassified(90)
Otu1026	0	0	0	0.0130907	0	0	0	0	k__Bacteria(100)	p__Firmicutes(100)	c__Bacilli(100)	o__Lactobacillales(100)	f__Lactobacillaceae(100)	g__Lactobacillus(100)	s__manihotivorans(100)
Otu1027	0	0	0	0.0130907	0	0	0	0	k__Bacteria(100)	p__Bacteroidetes(100)	c__Bacteroidia(100)	o__Bacteroidales(100)	f__Porphyromonadaceae(100)	g__Petrimonas(100)	s__sulfuriphila(100)
Otu1028	0	0	0	0.0130907	0	0	0	0	k__Bacteria(100)	p__Firmicutes(100)	c__Clostridia(100)	o__Clostridiales(100)	f__[Tissierellaceae](100)	g__Tepidimicrobium(100)	unclassified(100)
Otu1030	0	0	0	0.0130907	0	0	0	0	k__Bacteria(100)	p__Bacteroidetes(100)	c__Sphingobacteriia(100)	o__Sphingobacteriales(100)	f__Sphingobacteriaceae(100)	g__Solitalea(100)	s__koreensis(100)
Otu1034	0	0	0	0.0130907	0	0	0	0	k__Bacteria(100)	p__Actinobacteria(100)	c__Actinobacteria(100)	o__Actinomycetales(100)	f__Corynebacteriaceae(100)	g__Corynebacterium(100)	unclassified(100)
Otu1035	0	0	0	0.0130907	0	0	0	0	k__Bacteria(100)	p__Firmicutes(100)	c__Clostridia(100)	o__Clostridiales(100)	f__Eubacteriaceae(100)	g__Garciella(100)	unclassified(100)
Otu1036	0	0	0	0.0130907	0	0	0	0	k__Bacteria(100)	p__Firmicutes(100)	c__Clostridia(100)	o__Clostridiales(100)	f__Eubacteriaceae(100)	g__Garciella(100)	unclassified(100)
Otu1037	0	0	0	0.0130907	0	0	0	0	k__Bacteria(100)	p__Synergistetes(100)	c__Synergistia(100)	o__Synergistales(100)	f__Dethiosulfovibrionaceae(100)	g__Aminobacterium(100)	unclassified(100)
Otu1038	0	0	0	0.0130907	0	0	0	0	k__Bacteria(100)	p__Firmicutes(100)	c__Clostridia(100)	o__Clostridiales(100)	f__Eubacteriaceae(100)	g__Garciella(100)	unclassified(100)
Otu1039	0	0	0	0.0130907	0	0	0	0	k__Bacteria(100)	p__Firmicutes(100)	c__Clostridia(100)	o__Clostridiales(100)	f__Ruminococcaceae(100)	g__Clostridium(100)	s__methylpentosum(100)
Otu1060	0	0	0	0.0130907	0	0	0	0	k__Bacteria(100)	p__Firmicutes(100)	c__Clostridia(100)	o__Clostridiales(100)	f__Peptococcaceae(100)	g__Desulfonispora(100)	s__thiosulfatigenes(100)
Otu1061	0	0	0	0.0130907	0	0	0	0	k__Bacteria(100)	p__Firmicutes(100)	c__Clostridia(100)	o__Clostridiales(100)	f__Peptostreptococcaceae(100)	g__[Clostridium](100)	s__litorale(100)
Otu1063	0	0	0	0.0130907	0	0	0	0	k__Bacteria(100)	p__Firmicutes(100)	c__Clostridia(100)	o__Clostridiales(100)	f__Eubacteriaceae(100)	g__Garciella(100)	unclassified(100)
Otu1066	0	0	0	0.0130907	0	0	0	0	k__Archaea(100)	p__Euryarchaeota(100)	c__Thermoplasmata(100)	o__E2(100)	f__[Methanomassiliicoccaceae](100)	g__vadinCA11(100)	unclassified(100)
Otu1067	0	0	0	0.0130907	0	0	0	0	k__Bacteria(100)	p__Firmicutes(100)	c__Clostridia(100)	o__Clostridiales(100)	f__Peptococcaceae(100)	g__Desulfonispora(100)	s__thiosulfatigenes(100)
Otu1069	0	0	0	0.0130907	0	0	0	0	k__Bacteria(100)	p__Firmicutes(100)	c__Clostridia(100)	o__Clostridiales(100)	f__Lachnospiraceae(100)	g__Hespellia(100)	s__porcina(100)
Otu1070	0	0	0	0.0130907	0	0	0	0	k__Bacteria(100)	p__Proteobacteria(100)	c__Betaproteobacteria(100)	o__Burkholderiales(100)	f__Alcaligenaceae(100)	g__Advenella(100)	s__faeciporci(100)
Otu1072	0	0	0	0.0130907	0	0	0	0	k__Bacteria(100)	p__Bacteroidetes(100)	c__Bacteroidia(100)	o__Bacteroidales(100)	f__Bacteroidaceae(100)	g__Bacteroides(100)	s__coprosuis(100)
Otu1075	0	0	0	0.0130907	0	0	0	0	k__Bacteria(100)	p__Firmicutes(100)	c__Clostridia(100)	o__Clostridiales(100)	f__[Tissierellaceae](100)	g__Tepidimicrobium(100)	unclassified(100)
Otu1077	0	0	0	0.0130907	0	0	0	0	k__Bacteria(100)	p__Bacteroidetes(100)	c__Bacteroidia(100)	o__Bacteroidales(100)	f__Bacteroidaceae(100)	g__Bacteroides(100)	s__coprosuis(100)
Otu1082	0	0	0	0.0130907	0	0	0	0	k__Bacteria(100)	p__Firmicutes(100)	c__OPB54(100)	unclassified(100)	unclassified(100)	unclassified(100)	unclassified(100)
Otu1085	0	0	0	0.0130907	0	0	0	0	k__Bacteria(100)	p__Firmicutes(100)	c__Clostridia(100)	o__MBA08(100)	unclassified(100)	unclassified(100)	unclassified(100)
Otu1089	0	0	0	0.0130907	0	0	0	0	k__Bacteria(100)	p__Synergistetes(100)	c__Synergistia(100)	o__Synergistales(100)	f__Dethiosulfovibrionaceae(100)	g__Aminobacterium(100)	unclassified(100)
Otu1168	0	0	0	0.0130907	0	0	0	0	k__Bacteria(100)	p__Firmicutes(100)	c__Clostridia(100)	o__Clostridiales(100)	f__[Tissierellaceae](100)	g__Tepidimicrobium(100)	unclassified(100)
Otu1169	0	0	0	0.0130907	0	0	0	0	k__Bacteria(100)	p__Synergistetes(100)	c__Synergistia(100)	o__Synergistales(100)	f__Dethiosulfovibrionaceae(100)	g__Aminobacterium(100)	unclassified(100)
Otu1170	0	0	0	0.0130907	0	0	0	0	k__Bacteria(100)	p__Firmicutes(100)	c__Bacilli(100)	o__Lactobacillales(100)	f__Enterococcaceae(100)	g__Enterococcus(100)	s__asini(100)
Otu1171	0	0	0	0.0130907	0	0	0	0	k__Bacteria(100)	p__Firmicutes(100)	c__Clostridia(100)	o__Clostridiales(100)	f__[Tissierellaceae](100)	g__Tepidimicrobium(100)	unclassified(100)
Otu1172	0	0	0	0.0130907	0	0	0	0	k__Bacteria(100)	p__Proteobacteria(100)	c__Alphaproteobacteria(100)	o__Sphingomonadales(100)	f__Sphingomonadaceae(100)	g__Sphingomonas(100)	s__asaccharolytica(100)
Otu1173	0	0	0	0.0130907	0	0	0	0	k__Bacteria(100)	p__Firmicutes(100)	c__OPB54(100)	unclassified(100)	unclassified(100)	unclassified(100)	unclassified(100)
Otu1174	0	0	0	0.0130907	0	0	0	0	k__Bacteria(100)	p__Firmicutes(100)	c__Clostridia(100)	o__BSA2B-08(100)	unclassified(100)	unclassified(100)	unclassified(100)
Otu1175	0	0	0	0.0130907	0	0	0	0	k__Bacteria(100)	p__Synergistetes(100)	c__Synergistia(100)	o__Synergistales(100)	f__Dethiosulfovibrionaceae(100)	g__Aminobacterium(100)	unclassified(100)
Otu1176	0	0	0	0.0130907	0	0	0	0	k__Bacteria(100)	p__Firmicutes(100)	c__Clostridia(100)	o__Clostridiales(100)	f__Clostridiaceae(100)	g__Clostridium(100)	s__thermopalmarium(100)
Otu1177	0	0	0	0.0130907	0	0	0	0	k__Bacteria(100)	p__Firmicutes(100)	c__Bacilli(100)	o__Bacillales(100)	f__Bacillaceae(100)	g__Oceanobacillus(100)	s__chironomi(100)
Otu1178	0	0	0	0.0130907	0	0	0	0	k__Bacteria(100)	p__Bacteroidetes(100)	c__Bacteroidia(100)	o__Bacteroidales(100)	f__Porphyromonadaceae(100)	g__Petrimonas(100)	s__sulfuriphila(100)
Otu1179	0	0	0	0.0130907	0	0	0	0	k__Bacteria(100)	p__Firmicutes(100)	c__Clostridia(100)	o__Clostridiales(100)	f__[Tissierellaceae](100)	g__Sporanaerobacter(100)	unclassified(100)
Otu1180	0	0	0	0.0130907	0	0	0	0	k__Bacteria(100)	p__Tenericutes(100)	c__RF3(100)	o__ML615J-28(100)	unclassified(100)	unclassified(100)	unclassified(100)
Otu1181	0	0	0	0.0130907	0	0	0	0	k__Bacteria(100)	p__Synergistetes(100)	c__Synergistia(100)	o__Synergistales(100)	f__Dethiosulfovibrionaceae(100)	g__Aminobacterium(100)	unclassified(100)
Otu1182	0	0	0	0.0130907	0	0	0	0	k__Bacteria(100)	p__Synergistetes(100)	c__Synergistia(100)	o__Synergistales(100)	f__Dethiosulfovibrionaceae(100)	g__Aminobacterium(100)	unclassified(100)
Otu1183	0	0	0	0.0130907	0	0	0	0	k__Bacteria(100)	p__Firmicutes(100)	c__OPB54(100)	unclassified(100)	unclassified(100)	unclassified(100)	unclassified(100)
Otu1184	0	0	0	0.0130907	0	0	0	0	k__Bacteria(100)	p__Firmicutes(100)	c__Bacilli(100)	o__Lactobacillales(100)	f__Lactobacillaceae(100)	g__Lactobacillus(100)	s__plantarum(100)
Otu1185	0	0	0	0.0130907	0	0	0	0	k__Bacteria(100)	p__Firmicutes(100)	c__Clostridia(100)	o__Clostridiales(100)	f__Eubacteriaceae(100)	g__Garciella(100)	unclassified(100)
Otu1186	0	0	0	0.0130907	0	0	0	0	k__Bacteria(100)	p__Synergistetes(100)	c__Synergistia(100)	o__Synergistales(100)	f__Dethiosulfovibrionaceae(100)	g__Aminobacterium(100)	unclassified(100)
Otu1187	0	0	0	0.0130907	0	0	0	0	k__Bacteria(100)	p__Firmicutes(100)	c__Clostridia(100)	o__MBA08(100)	unclassified(100)	unclassified(100)	unclassified(100)
Otu1188	0	0	0	0.0130907	0	0	0	0	k__Bacteria(100)	p__Firmicutes(100)	c__Clostridia(100)	o__Clostridiales(100)	f__Eubacteriaceae(100)	g__Garciella(100)	unclassified(100)
Otu1189	0	0	0	0.0130907	0	0	0	0	k__Bacteria(100)	p__Firmicutes(100)	c__Clostridia(100)	o__Clostridiales(100)	f__Eubacteriaceae(100)	g__Garciella(100)	unclassified(100)
Otu1190	0	0	0	0.0130907	0	0	0	0	k__Bacteria(100)	p__Firmicutes(100)	c__Clostridia(100)	o__Clostridiales(100)	f__Peptococcaceae(100)	g__Desulfonispora(100)	s__thiosulfatigenes(100)
Otu1191	0	0	0	0.0130907	0	0	0	0	k__Bacteria(100)	p__Firmicutes(100)	c__Clostridia(100)	o__Clostridiales(100)	f__Eubacteriaceae(100)	g__Garciella(100)	unclassified(100)
Otu1192	0	0	0	0.0130907	0	0	0	0	k__Bacteria(100)	p__Firmicutes(100)	c__Clostridia(100)	o__MBA08(100)	unclassified(100)	unclassified(100)	unclassified(100)
Otu1193	0	0	0	0.0130907	0	0	0	0	k__Bacteria(100)	p__Firmicutes(100)	c__Clostridia(100)	o__Clostridiales(100)	f__Clostridiaceae(100)	g__Clostridium(100)	s__tetani(100)
Otu1194	0	0	0	0.0130907	0	0	0	0	k__Bacteria(100)	p__Firmicutes(100)	c__Clostridia(100)	o__Clostridiales(100)	f__Eubacteriaceae(100)	g__Garciella(100)	unclassified(100)
Otu1195	0	0	0	0.0130907	0	0	0	0	k__Bacteria(100)	p__Firmicutes(100)	c__Clostridia(100)	o__Clostridiales(100)	f__Christensenellaceae(100)	unclassified(100)	unclassified(100)
Otu1196	0	0	0	0.0130907	0	0	0	0	k__Bacteria(100)	p__Firmicutes(100)	c__Clostridia(100)	o__Clostridiales(100)	f__Clostridiaceae(100)	g__Proteiniborus(100)	s__ethanoligenes(100)
Otu1197	0	0	0	0.0130907	0	0	0	0	k__Bacteria(100)	p__Synergistetes(100)	c__Synergistia(100)	o__Synergistales(100)	f__Dethiosulfovibrionaceae(100)	g__Aminobacterium(100)	unclassified(100)
Otu1198	0	0	0	0.0130907	0	0	0	0	k__Bacteria(100)	p__Proteobacteria(100)	c__Gammaproteobacteria(100)	o__Pseudomonadales(100)	f__Moraxellaceae(100)	g__Acinetobacter(100)	s__lwoffii(100)
Otu1199	0	0	0	0.0130907	0	0	0	0	k__Bacteria(100)	p__Firmicutes(100)	c__Clostridia(100)	o__Clostridiales(100)	f__Lachnospiraceae(100)	g__Butyrivibrio(100)	s__crossotus(100)
Otu1200	0	0	0	0.0130907	0	0	0	0	k__Bacteria(100)	p__Firmicutes(100)	c__Clostridia(100)	o__Clostridiales(100)	f__Clostridiaceae(100)	g__Clostridium(100)	unclassified(100)
Otu1201	0	0	0	0.0130907	0	0	0	0	k__Bacteria(100)	p__Firmicutes(100)	c__Bacilli(100)	o__Lactobacillales(100)	f__Lactobacillaceae(100)	g__Lactobacillus(100)	s__plantarum(100)
Otu1202	0	0	0	0.0130907	0	0	0	0	k__Bacteria(100)	p__Firmicutes(100)	c__Clostridia(100)	o__MBA08(100)	unclassified(100)	unclassified(100)	unclassified(100)
Otu1203	0	0	0	0.0130907	0	0	0	0	k__Bacteria(100)	p__Firmicutes(100)	c__Clostridia(100)	o__Clostridiales(100)	f__Eubacteriaceae(100)	g__Garciella(100)	unclassified(100)
Otu1204	0	0	0	0.0130907	0	0	0	0	k__Bacteria(100)	p__Synergistetes(100)	c__Synergistia(100)	o__Synergistales(100)	f__Dethiosulfovibrionaceae(100)	g__Jonquetella(100)	s__anthropi(100)
Otu1205	0	0	0	0.0130907	0	0	0	0	k__Bacteria(100)	p__Firmicutes(100)	c__Clostridia(100)	o__Clostridiales(100)	f__[Tissierellaceae](100)	g__Tepidimicrobium(100)	unclassified(100)
Otu1206	0	0	0	0.0130907	0	0	0	0	k__Bacteria(100)	p__Firmicutes(100)	c__Clostridia(100)	o__Clostridiales(100)	f__[Tissierellaceae](100)	g__Tepidimicrobium(100)	unclassified(100)
Otu1207	0	0	0	0.0130907	0	0	0	0	k__Bacteria(100)	p__Firmicutes(100)	c__Clostridia(100)	o__Clostridiales(100)	f__Lachnospiraceae(100)	g__Clostridium(100)	s__symbiosum(100)
Otu1208	0	0	0	0.0130907	0	0	0	0	k__Bacteria(100)	p__Firmicutes(100)	c__Clostridia(100)	o__Clostridiales(100)	f__[Tissierellaceae](100)	g__Sporanaerobacter(100)	unclassified(100)
Otu1209	0	0	0	0.0130907	0	0	0	0	k__Bacteria(100)	p__Firmicutes(100)	c__Clostridia(100)	o__Clostridiales(100)	f__[Tissierellaceae](100)	g__Tepidimicrobium(100)	unclassified(100)
Otu1210	0	0	0	0.0130907	0	0	0	0	k__Bacteria(100)	p__Bacteroidetes(100)	c__Bacteroidia(100)	o__Bacteroidales(100)	f__Porphyromonadaceae(100)	g__Proteiniphilum(100)	s__acetatigenes(100)
Otu1211	0	0	0	0.0130907	0	0	0	0	k__Bacteria(100)	p__Firmicutes(100)	c__Clostridia(100)	o__Clostridiales(100)	f__[Tissierellaceae](100)	g__Tepidimicrobium(100)	unclassified(100)
Otu1212	0	0	0	0.0130907	0	0	0	0	k__Bacteria(100)	p__Firmicutes(100)	c__Clostridia(100)	o__Clostridiales(100)	f__Caldicoprobacteraceae(100)	g__Caldicoprobacter(100)	unclassified(100)
Otu1213	0	0	0	0.0130907	0	0	0	0	k__Bacteria(100)	p__Firmicutes(100)	c__Bacilli(100)	o__Lactobacillales(100)	f__Enterococcaceae(100)	g__Enterococcus(100)	s__asini(100)
Otu1214	0	0	0	0.0130907	0	0	0	0	k__Bacteria(100)	p__Firmicutes(100)	c__Clostridia(100)	o__Clostridiales(100)	f__Clostridiaceae(100)	g__Clostridium(100)	s__acidurici(100)
Otu1215	0	0	0	0.0130907	0	0	0	0	k__Bacteria(100)	p__Firmicutes(100)	c__Bacilli(100)	o__Lactobacillales(100)	f__Lactobacillaceae(100)	g__Lactobacillus(100)	s__paraplantarum(100)
Otu1216	0	0	0	0.0130907	0	0	0	0	k__Bacteria(100)	p__Bacteroidetes(100)	c__Bacteroidia(100)	o__Bacteroidales(100)	f__Porphyromonadaceae(100)	g__Petrimonas(100)	s__sulfuriphila(100)
Otu1217	0	0	0	0.0130907	0	0	0	0	k__Bacteria(100)	p__Firmicutes(100)	c__OPB54(100)	unclassified(100)	unclassified(100)	unclassified(100)	unclassified(100)
Otu1218	0	0	0	0.0130907	0	0	0	0	k__Bacteria(100)	p__Firmicutes(100)	c__Clostridia(100)	o__Clostridiales(100)	f__Peptococcaceae(100)	g__Desulfonispora(100)	s__thiosulfatigenes(100)
Otu1219	0	0	0	0.0130907	0	0	0	0	k__Bacteria(100)	p__Firmicutes(100)	c__Clostridia(100)	o__Clostridiales(100)	f__Eubacteriaceae(100)	g__Garciella(100)	unclassified(100)
Otu1220	0	0	0	0.0130907	0	0	0	0	k__Bacteria(100)	p__Firmicutes(100)	c__Clostridia(100)	o__Clostridiales(100)	f__Caldicoprobacteraceae(100)	g__Caldicoprobacter(100)	unclassified(100)
Otu1221	0	0	0	0.0130907	0	0	0	0	k__Bacteria(100)	p__Bacteroidetes(100)	c__Bacteroidia(100)	o__Bacteroidales(100)	f__Porphyromonadaceae(100)	g__Proteiniphilum(100)	s__acetatigenes(100)
Otu1222	0	0	0	0.0130907	0	0	0	0	k__Bacteria(100)	p__Proteobacteria(100)	c__Betaproteobacteria(100)	o__Burkholderiales(100)	f__Alcaligenaceae(100)	g__Achromobacter(100)	unclassified(100)
Otu1223	0	0	0	0.0130907	0	0	0	0	k__Bacteria(100)	p__Firmicutes(100)	c__Bacilli(100)	o__Lactobacillales(100)	f__Lactobacillaceae(100)	g__Lactobacillus(100)	s__acidipiscis(100)
Otu1224	0	0	0	0.0130907	0	0	0	0	k__Bacteria(100)	p__Bacteroidetes(100)	c__Sphingobacteriia(100)	o__Sphingobacteriales(100)	f__Sphingobacteriaceae(100)	g__Sphingobacterium(100)	s__mizutaii(100)
Otu1225	0	0	0	0.0130907	0	0	0	0	k__Bacteria(100)	p__Firmicutes(100)	c__Bacilli(100)	o__Lactobacillales(100)	f__Lactobacillaceae(100)	g__Lactobacillus(100)	s__paraplantarum(100)
Otu1226	0	0	0	0.0130907	0	0	0	0	k__Bacteria(100)	p__Firmicutes(100)	c__Bacilli(100)	o__Bacillales(100)	f__Bacillaceae(100)	g__Terribacillus(100)	s__halophilus(100)
Otu1227	0	0	0	0.0130907	0	0	0	0	k__Bacteria(100)	p__Firmicutes(100)	c__Clostridia(100)	o__Clostridiales(100)	f__[Tissierellaceae](100)	g__Tepidimicrobium(100)	unclassified(100)
Otu1228	0	0	0	0.0130907	0	0	0	0	k__Bacteria(100)	p__Firmicutes(100)	c__Clostridia(100)	o__Clostridiales(100)	f__Caldicoprobacteraceae(100)	g__Caldicoprobacter(100)	unclassified(100)
Otu1229	0	0	0	0.0130907	0	0	0	0	k__Bacteria(100)	p__Firmicutes(100)	c__Clostridia(100)	o__Thermoanaerobacterales(100)	f__Thermoanaerobacteraceae(100)	g__Thermacetogenium(100)	unclassified(100)
Otu1230	0	0	0	0.0130907	0	0	0	0	k__Bacteria(100)	p__Tenericutes(100)	c__Mollicutes(100)	o__Acholeplasmatales(100)	f__Acholeplasmataceae(100)	g__Acholeplasma(100)	unclassified(100)
Otu1232	0	0	0	0.0130907	0	0	0	0	k__Bacteria(100)	p__Firmicutes(100)	c__Bacilli(100)	o__Lactobacillales(100)	f__Lactobacillaceae(100)	g__Lactobacillus(100)	s__paraplantarum(100)
Otu1233	0	0	0	0.0130907	0	0	0	0	k__Archaea(100)	p__Euryarchaeota(100)	c__Thermoplasmata(100)	o__E2(100)	f__[Methanomassiliicoccaceae](100)	g__vadinCA11(100)	unclassified(100)
Otu1234	0	0	0	0.0130907	0	0	0	0	k__Bacteria(100)	p__Firmicutes(100)	c__Clostridia(100)	o__Clostridiales(100)	f__[Tissierellaceae](100)	g__Tepidimicrobium(100)	unclassified(100)
Otu1235	0	0	0	0.0130907	0	0	0	0	k__Bacteria(100)	p__Firmicutes(100)	c__Clostridia(100)	o__Clostridiales(100)	f__Caldicoprobacteraceae(100)	g__Caldicoprobacter(100)	unclassified(100)
Otu1236	0	0	0	0.0130907	0	0	0	0	k__Bacteria(100)	p__Firmicutes(100)	c__Bacilli(100)	o__Bacillales(100)	f__Planococcaceae(100)	g__Solibacillus(100)	s__silvestris(100)
Otu1237	0	0	0	0.0130907	0	0	0	0	k__Bacteria(100)	p__Firmicutes(100)	c__Clostridia(100)	o__Clostridiales(100)	f__[Tissierellaceae](100)	g__Sporanaerobacter(100)	unclassified(100)
Otu1238	0	0	0	0.0130907	0	0	0	0	k__Bacteria(100)	p__Synergistetes(100)	c__Synergistia(100)	o__Synergistales(100)	f__Dethiosulfovibrionaceae(100)	g__Dethiosulfovibrio(100)	s__peptidovorans(100)
Otu1240	0	0	0	0.0130907	0	0	0	0	k__Bacteria(100)	p__Firmicutes(100)	c__Clostridia(100)	o__Thermoanaerobacterales(100)	f__Thermoanaerobacteraceae(100)	g__Thermacetogenium(100)	unclassified(100)
Otu1243	0	0	0	0.0130907	0	0	0	0	k__Bacteria(100)	p__Firmicutes(100)	c__Bacilli(100)	o__Lactobacillales(100)	f__Lactobacillaceae(100)	g__Pediococcus(100)	s__damnosus(100)
Otu1246	0	0	0	0.0130907	0	0	0	0	k__Bacteria(100)	p__Firmicutes(100)	c__OPB54(100)	unclassified(100)	unclassified(100)	unclassified(100)	unclassified(100)
Otu1247	0	0	0	0.0130907	0	0	0	0	k__Bacteria(100)	p__Firmicutes(100)	c__Clostridia(100)	o__Clostridiales(100)	f__Eubacteriaceae(100)	g__Garciella(100)	unclassified(100)
Otu1256	0	0	0	0.0130907	0	0	0	0	k__Bacteria(100)	p__Bacteroidetes(100)	c__Bacteroidia(100)	o__Bacteroidales(100)	f__Porphyromonadaceae(100)	g__Petrimonas(100)	s__sulfuriphila(100)
Otu1258	0	0	0	0.0130907	0	0	0	0	k__Bacteria(100)	p__Firmicutes(100)	c__Clostridia(100)	o__Clostridiales(100)	f__[Tissierellaceae](100)	g__Tepidimicrobium(100)	unclassified(100)
Otu1259	0	0	0	0.0130907	0	0	0	0	k__Bacteria(100)	p__Synergistetes(100)	c__Synergistia(100)	o__Synergistales(100)	f__Dethiosulfovibrionaceae(100)	g__Aminobacterium(100)	unclassified(100)
Otu1260	0	0	0	0.0130907	0	0	0	0	k__Bacteria(100)	p__Firmicutes(100)	c__Bacilli(100)	o__Lactobacillales(100)	f__Aerococcaceae(100)	g__Atopostipes(100)	s__suicloacalis(100)
Otu1262	0	0	0	0.0130907	0	0	0	0	k__Bacteria(100)	p__Firmicutes(100)	c__Bacilli(100)	o__Lactobacillales(100)	f__Enterococcaceae(100)	g__Enterococcus(100)	s__casseliflavus(100)
Otu1263	0	0	0	0.0130907	0	0	0	0	k__Bacteria(100)	p__Firmicutes(100)	c__Clostridia(100)	o__Clostridiales(100)	f__Ruminococcaceae(100)	g__Cellulosibacter(100)	s__alkalithermophilus(100)
Otu1264	0	0	0	0.0130907	0	0	0	0	k__Bacteria(100)	p__Firmicutes(100)	c__Bacilli(100)	o__Lactobacillales(100)	f__Lactobacillaceae(100)	g__Lactobacillus(100)	s__manihotivorans(100)
Otu1266	0	0	0	0.0130907	0	0	0	0	k__Bacteria(100)	p__Firmicutes(100)	c__Clostridia(100)	o__MBA08(100)	unclassified(100)	unclassified(100)	unclassified(100)
Otu1268	0	0	0	0.0130907	0	0	0	0	k__Bacteria(100)	p__Firmicutes(100)	c__OPB54(100)	unclassified(100)	unclassified(100)	unclassified(100)	unclassified(100)
Otu1269	0	0	0	0.0130907	0	0	0	0	k__Bacteria(100)	p__Firmicutes(100)	c__OPB54(100)	unclassified(100)	unclassified(100)	unclassified(100)	unclassified(100)
Otu1271	0	0	0	0.0130907	0	0	0	0	k__Bacteria(100)	p__Firmicutes(100)	c__OPB54(100)	unclassified(100)	unclassified(100)	unclassified(100)	unclassified(100)
Otu1274	0	0	0	0.0130907	0	0	0	0	k__Bacteria(100)	p__Firmicutes(100)	c__Bacilli(100)	o__Lactobacillales(100)	f__Lactobacillaceae(100)	g__Lactobacillus(100)	s__acidipiscis(100)
Otu1275	0	0	0	0.0130907	0	0	0	0	k__Bacteria(100)	p__Firmicutes(100)	c__Bacilli(100)	o__Lactobacillales(100)	f__Lactobacillaceae(100)	g__Lactobacillus(100)	s__acidipiscis(100)
Otu1276	0	0	0	0.0130907	0	0	0	0	k__Bacteria(100)	p__Synergistetes(100)	c__Synergistia(100)	o__Synergistales(100)	f__Dethiosulfovibrionaceae(100)	g__Aminobacterium(100)	unclassified(100)
Otu1281	0	0	0	0.0130907	0	0	0	0	k__Bacteria(100)	p__Synergistetes(100)	c__Synergistia(100)	o__Synergistales(100)	f__Dethiosulfovibrionaceae(100)	g__Aminobacterium(100)	unclassified(100)
Otu1282	0	0	0	0.0130907	0	0	0	0	k__Archaea(100)	p__Euryarchaeota(100)	c__Thermoplasmata(100)	o__E2(100)	f__[Methanomassiliicoccaceae](100)	g__vadinCA11(100)	unclassified(100)
Otu1284	0	0	0	0.0130907	0	0	0	0	k__Bacteria(100)	p__Bacteroidetes(100)	c__Bacteroidia(100)	o__Bacteroidales(100)	f__Bacteroidaceae(100)	g__Bacteroides(100)	s__coprosuis(100)
Otu1285	0	0	0	0.0130907	0	0	0	0	k__Bacteria(100)	p__Synergistetes(100)	c__Synergistia(100)	o__Synergistales(100)	f__Dethiosulfovibrionaceae(100)	g__Dethiosulfovibrio(100)	s__russensis(100)
Otu1289	0	0	0	0.0130907	0	0	0	0	k__Bacteria(100)	p__Firmicutes(100)	c__Clostridia(100)	o__MBA08(100)	unclassified(100)	unclassified(100)	unclassified(100)
Otu1290	0	0	0	0.0130907	0	0	0	0	k__Bacteria(100)	p__Firmicutes(100)	c__Clostridia(100)	o__MBA08(100)	unclassified(100)	unclassified(100)	unclassified(100)
Otu1297	0	0	0	0.0130907	0	0	0	0	k__Bacteria(100)	p__Firmicutes(100)	c__Clostridia(100)	o__MBA08(100)	unclassified(100)	unclassified(100)	unclassified(100)
Otu1299	0	0	0	0.0130907	0	0	0	0	k__Bacteria(100)	p__Firmicutes(100)	c__Clostridia(100)	o__Clostridiales(100)	f__Eubacteriaceae(100)	g__Garciella(100)	unclassified(100)
Otu1301	0	0	0	0.0130907	0	0	0	0	k__Bacteria(100)	p__Firmicutes(100)	c__Clostridia(100)	o__Clostridiales(100)	f__Eubacteriaceae(100)	g__Garciella(100)	unclassified(100)
Otu1305	0	0	0	0.0130907	0	0	0	0	k__Bacteria(100)	p__Firmicutes(100)	c__Clostridia(100)	o__Clostridiales(100)	f__Eubacteriaceae(100)	g__Garciella(100)	unclassified(100)
Otu1306	0	0	0	0.0130907	0	0	0	0	k__Bacteria(100)	p__Firmicutes(100)	c__Clostridia(100)	o__Clostridiales(100)	f__Eubacteriaceae(100)	g__Anaerofustis(100)	unclassified(100)
Otu1386	0	0	0	0.0130907	0	0	0	0	k__Bacteria(100)	p__Firmicutes(100)	c__Clostridia(100)	o__Clostridiales(100)	f__[Tissierellaceae](100)	g__Tepidimicrobium(100)	unclassified(100)
Otu1408	0	0	0	0.0130907	0	0	0	0	k__Bacteria(100)	p__Firmicutes(100)	c__Clostridia(100)	o__Clostridiales(100)	f__Clostridiaceae(100)	g__Clostridium(100)	s__tetani(100)
Otu1046	0	0	0.0434405	0	0	0	0	0	k__Bacteria(100)	p__Firmicutes(100)	c__Clostridia(100)	o__Clostridiales(100)	f__Ruminococcaceae(100)	g__Clostridium(100)	s__methylpentosum(100)
Otu1050	0	0	0.0434405	0	0	0	0	0	k__Bacteria(100)	p__Proteobacteria(100)	c__Betaproteobacteria(100)	o__Burkholderiales(100)	f__Alcaligenaceae(100)	g__Advenella(100)	s__faeciporci(100)
Otu1051	0	0	0.0434405	0	0	0	0	0	k__Bacteria(100)	p__Firmicutes(100)	c__Clostridia(100)	o__Clostridiales(100)	f__Lachnospiraceae(100)	g__Coprococcus(100)	unclassified(100)
Otu1057	0	0	0.0434405	0	0	0	0	0	k__Bacteria(100)	p__Firmicutes(100)	c__Bacilli(100)	o__Bacillales(100)	f__Bacillaceae(100)	g__Bacillus(100)	s__pumilus(100)
Otu1058	0	0	0.0434405	0	0	0	0	0	k__Bacteria(100)	p__Firmicutes(100)	c__Clostridia(100)	o__Clostridiales(100)	f__Lachnospiraceae(100)	g__Clostridium(100)	s__symbiosum(100)
Otu1088	0	0	0.0434405	0	0	0	0	0	k__Bacteria(100)	p__Firmicutes(100)	c__Clostridia(100)	o__Clostridiales(100)	f__Eubacteriaceae(100)	g__Garciella(100)	unclassified(100)
Otu1100	0	0	0.0434405	0	0	0	0	0	k__Bacteria(100)	p__Tenericutes(100)	c__Mollicutes(100)	o__Acholeplasmatales(100)	f__Acholeplasmataceae(100)	g__Acholeplasma(100)	s__morum(100)
Otu1102	0	0	0.0434405	0	0	0	0	0	k__Bacteria(100)	p__Firmicutes(100)	c__Clostridia(100)	o__Clostridiales(100)	f__Eubacteriaceae(100)	g__Garciella(100)	unclassified(100)
Otu1110	0	0	0.0434405	0	0	0	0	0	k__Archaea(100)	p__Euryarchaeota(100)	c__Methanomicrobia(100)	o__Methanomicrobiales(100)	f__Methanomicrobiaceae(100)	g__Methanoculleus(100)	s__bourgensis(100)
Otu1113	0	0	0.0434405	0	0	0	0	0	k__Bacteria(100)	p__Tenericutes(100)	c__RF3(100)	o__ML615J-28(100)	unclassified(100)	unclassified(100)	unclassified(100)
Otu1114	0	0	0.0434405	0	0	0	0	0	k__Bacteria(100)	p__Proteobacteria(100)	c__Betaproteobacteria(100)	o__Burkholderiales(100)	f__Alcaligenaceae(100)	g__Alcaligenes(100)	s__faecalis(100)
Otu1120	0	0	0.0434405	0	0	0	0	0	k__Bacteria(100)	p__Synergistetes(100)	c__Synergistia(100)	o__Synergistales(100)	f__Dethiosulfovibrionaceae(100)	g__Dethiosulfovibrio(100)	s__russensis(100)
Otu1123	0	0	0.0434405	0	0	0	0	0	k__Bacteria(100)	p__Firmicutes(100)	c__Clostridia(100)	o__Clostridiales(100)	f__[Tissierellaceae](100)	g__Tepidimicrobium(100)	unclassified(100)
Otu1125	0	0	0.0434405	0	0	0	0	0	k__Bacteria(100)	p__Firmicutes(100)	c__Bacilli(100)	o__Lactobacillales(100)	f__Enterococcaceae(100)	g__Melissococcus(100)	s__plutonius(100)
Otu1127	0	0	0.0434405	0	0	0	0	0	k__Bacteria(100)	p__Firmicutes(100)	c__Bacilli(100)	o__Lactobacillales(100)	f__Lactobacillaceae(100)	g__Lactobacillus(100)	s__brevis(100)
Otu1136	0	0	0.0434405	0	0	0	0	0	k__Bacteria(100)	p__Firmicutes(100)	c__Clostridia(100)	o__Clostridiales(100)	f__Lachnospiraceae(100)	g__Desulfotomaculum(100)	s__guttoideum(100)
Otu1139	0	0	0.0434405	0	0	0	0	0	k__Bacteria(100)	p__Firmicutes(100)	c__Bacilli(100)	o__Bacillales(100)	f__Bacillaceae(100)	g__Oceanobacillus(100)	s__chironomi(100)
Otu1140	0	0	0.0434405	0	0	0	0	0	k__Bacteria(100)	p__Bacteroidetes(100)	c__Bacteroidia(100)	o__Bacteroidales(100)	f__Bacteroidaceae(100)	g__Bacteroides(100)	s__coprosuis(100)
Otu1141	0	0	0.0434405	0	0	0	0	0	k__Bacteria(100)	p__Firmicutes(100)	c__Bacilli(100)	o__Bacillales(100)	f__Bacillaceae(100)	g__Oceanobacillus(100)	s__profundus(100)
Otu1142	0	0	0.0434405	0	0	0	0	0	k__Bacteria(100)	p__Firmicutes(100)	c__Clostridia(100)	o__Clostridiales(100)	f__Peptococcaceae(100)	g__Desulfitispora(100)	s__alkaliphila(100)
Otu1144	0	0	0.0434405	0	0	0	0	0	k__Bacteria(100)	p__Tenericutes(100)	c__Mollicutes(100)	o__Acholeplasmatales(100)	f__Acholeplasmataceae(100)	g__Acholeplasma(100)	unclassified(100)
Otu1145	0	0	0.0434405	0	0	0	0	0	k__Bacteria(100)	p__Tenericutes(100)	c__RF3(100)	o__ML615J-28(100)	unclassified(100)	unclassified(100)	unclassified(100)
Otu1151	0	0	0.0434405	0	0	0	0	0	k__Bacteria(100)	p__Firmicutes(100)	c__Clostridia(100)	o__Clostridiales(100)	f__Lachnospiraceae(100)	g__Defluviitalea(100)	s__saccharophila(100)
Otu1152	0	0	0.0434405	0	0	0	0	0	k__Bacteria(100)	p__Firmicutes(100)	c__Clostridia(100)	o__MBA08(100)	unclassified(100)	unclassified(100)	unclassified(100)
Otu1155	0	0	0.0434405	0	0	0	0	0	k__Bacteria(100)	p__Firmicutes(100)	c__Clostridia(100)	o__Clostridiales(100)	f__Eubacteriaceae(100)	g__Garciella(100)	unclassified(100)
Otu1158	0	0	0.0434405	0	0	0	0	0	k__Bacteria(100)	p__Firmicutes(100)	c__Bacilli(100)	o__Bacillales(100)	f__Bacillaceae(100)	g__Bacillus(100)	s__pumilus(100)
Otu1159	0	0	0.0434405	0	0	0	0	0	k__Bacteria(100)	p__Synergistetes(100)	c__Synergistia(100)	o__Synergistales(100)	f__Dethiosulfovibrionaceae(100)	g__Aminobacterium(100)	unclassified(100)
Otu1164	0	0	0.0434405	0	0	0	0	0	k__Bacteria(100)	p__Proteobacteria(100)	c__Gammaproteobacteria(100)	o__Enterobacteriales(100)	f__Enterobacteriaceae(100)	g__Pseudomonas(100)	s__syringae(100)
Otu1165	0	0	0.0434405	0	0	0	0	0	k__Bacteria(100)	p__Synergistetes(100)	c__Synergistia(100)	o__Synergistales(100)	f__Dethiosulfovibrionaceae(100)	g__Aminobacterium(100)	unclassified(100)
Otu1465	0	0	0.0434405	0	0	0	0	0	k__Bacteria(100)	p__Firmicutes(100)	c__Clostridia(100)	o__MBA08(100)	unclassified(100)	unclassified(100)	unclassified(100)
Otu1466	0	0	0.0434405	0	0	0	0	0	k__Bacteria(100)	p__Firmicutes(100)	c__Bacilli(100)	o__Bacillales(100)	f__Bacillaceae(100)	g__Lentibacillus(100)	s__lacisalsi(100)
Otu1469	0	0	0.0434405	0	0	0	0	0	k__Bacteria(100)	p__Firmicutes(100)	c__Bacilli(100)	o__Bacillales(100)	f__Bacillaceae(100)	g__Bacillus(100)	s__koreensis(100)
Otu1479	0	0	0.0434405	0	0	0	0	0	k__Bacteria(100)	p__Firmicutes(100)	c__Bacilli(100)	o__Bacillales(100)	f__Bacillaceae(100)	g__Oceanobacillus(100)	s__chironomi(100)
Otu1490	0	0	0.0434405	0	0	0	0	0	k__Bacteria(100)	p__Firmicutes(100)	c__Bacilli(100)	o__Lactobacillales(100)	f__Aerococcaceae(100)	g__Atopostipes(100)	s__suicloacalis(100)
Otu1491	0	0	0.0434405	0	0	0	0	0	k__Bacteria(100)	p__Firmicutes(100)	c__Clostridia(100)	o__Clostridiales(100)	f__Peptococcaceae(100)	g__Desulfonispora(100)	s__thiosulfatigenes(100)
Otu1492	0	0	0.0434405	0	0	0	0	0	k__Bacteria(100)	p__Firmicutes(100)	c__Bacilli(100)	o__Lactobacillales(100)	f__Lactobacillaceae(100)	g__Lactobacillus(100)	s__paraplantarum(100)
Otu1496	0	0	0.0434405	0	0	0	0	0	k__Bacteria(100)	p__Proteobacteria(100)	c__Betaproteobacteria(100)	o__Burkholderiales(100)	f__Comamonadaceae(100)	g__Caldimonas(100)	s__taiwanensis(100)
Otu1498	0	0	0.0434405	0	0	0	0	0	k__Bacteria(100)	p__Firmicutes(100)	c__Clostridia(100)	o__Clostridiales(100)	f__Peptococcaceae(100)	g__Desulfonispora(100)	s__thiosulfatigenes(100)
Otu1499	0	0	0.0434405	0	0	0	0	0	k__Bacteria(100)	p__Proteobacteria(100)	c__Betaproteobacteria(100)	o__Burkholderiales(100)	f__Alcaligenaceae(100)	g__Alcaligenes(100)	s__faecalis(100)
Otu1500	0	0	0.0434405	0	0	0	0	0	k__Bacteria(100)	p__Tenericutes(100)	c__Mollicutes(100)	o__Acholeplasmatales(100)	f__Acholeplasmataceae(100)	g__Acholeplasma(100)	s__brassicae(100)
Otu1501	0	0	0.0434405	0	0	0	0	0	k__Bacteria(100)	p__Actinobacteria(100)	c__Actinobacteria(100)	o__Actinomycetales(100)	f__Corynebacteriaceae(100)	g__Corynebacterium(100)	unclassified(100)
Otu1504	0	0	0.0434405	0	0	0	0	0	k__Bacteria(100)	p__Firmicutes(100)	c__Clostridia(100)	o__Clostridiales(100)	f__Clostridiaceae(100)	g__Proteiniborus(100)	s__ethanoligenes(100)
Otu1508	0	0	0.0434405	0	0	0	0	0	k__Bacteria(100)	p__Firmicutes(100)	c__Bacilli(100)	o__Lactobacillales(100)	f__Lactobacillaceae(100)	g__Lactobacillus(100)	s__paraplantarum(100)
Otu1509	0	0	0.0434405	0	0	0	0	0	k__Bacteria(100)	p__Proteobacteria(100)	c__Betaproteobacteria(100)	o__Burkholderiales(100)	f__Alcaligenaceae(100)	g__Alcaligenes(100)	s__faecalis(100)
Otu1510	0	0	0.0434405	0	0	0	0	0	k__Bacteria(100)	p__Firmicutes(100)	c__Bacilli(100)	o__Bacillales(100)	f__Bacillaceae(100)	g__Bacillus(100)	s__koreensis(100)
Otu1511	0	0	0.0434405	0	0	0	0	0	k__Bacteria(100)	p__Synergistetes(100)	c__Synergistia(100)	o__Synergistales(100)	f__Dethiosulfovibrionaceae(100)	g__Aminobacterium(100)	unclassified(100)
Otu1514	0	0	0.0434405	0	0	0	0	0	k__Bacteria(100)	p__Firmicutes(100)	c__OPB54(100)	unclassified(100)	unclassified(100)	unclassified(100)	unclassified(100)
Otu1516	0	0	0.0434405	0	0	0	0	0	k__Bacteria(100)	p__Firmicutes(100)	c__Clostridia(100)	o__Clostridiales(100)	f__Clostridiaceae(100)	g__Caloranaerobacter(100)	unclassified(100)
Otu1519	0	0	0.0434405	0	0	0	0	0	k__Bacteria(100)	p__Firmicutes(100)	c__Clostridia(100)	o__Clostridiales(100)	f__Clostridiaceae(100)	g__Clostridium(100)	s__purinilyticum(100)
Otu1521	0	0	0.0434405	0	0	0	0	0	k__Bacteria(100)	p__Firmicutes(100)	c__Clostridia(100)	o__Clostridiales(100)	f__Lachnospiraceae(100)	g__Defluviitalea(100)	s__saccharophila(100)
Otu0531	0	0.0213721	0	0	0	0	0	0	k__Bacteria(100)	p__Firmicutes(100)	c__Clostridia(100)	o__Clostridiales(100)	f__Eubacteriaceae(100)	g__Garciella(100)	unclassified(100)
Otu0534	0	0.0213721	0	0	0	0	0	0	k__Bacteria(100)	p__Firmicutes(100)	c__Clostridia(100)	o__MBA08(100)	unclassified(100)	unclassified(100)	unclassified(100)
Otu0537	0	0.0213721	0	0	0	0	0	0	k__Bacteria(100)	p__Firmicutes(100)	c__Clostridia(100)	o__Clostridiales(100)	f__[Tissierellaceae](100)	g__Tepidimicrobium(100)	unclassified(100)
Otu0540	0	0.0213721	0	0	0	0	0	0	k__Bacteria(100)	p__Proteobacteria(100)	c__Betaproteobacteria(100)	o__Burkholderiales(100)	f__Alcaligenaceae(100)	g__Rhodobacter(100)	s__sphaeroides(100)
Otu0544	0	0.0213721	0	0	0	0	0	0	k__Bacteria(100)	p__Firmicutes(100)	c__Clostridia(100)	o__Clostridiales(100)	f__Caldicoprobacteraceae(100)	g__Caldicoprobacter(100)	unclassified(100)
Otu0557	0	0.0213721	0	0	0	0	0	0	k__Bacteria(100)	p__Synergistetes(100)	c__Synergistia(100)	o__Synergistales(100)	f__Dethiosulfovibrionaceae(100)	g__Aminobacterium(100)	unclassified(100)
Otu0566	0	0.0213721	0	0	0	0	0	0	k__Bacteria(100)	p__Firmicutes(100)	c__Clostridia(100)	o__Clostridiales(100)	f__Ruminococcaceae(100)	g__Clostridium(100)	s__islandicum(100)
Otu0572	0	0.0213721	0	0	0	0	0	0	k__Bacteria(100)	p__Tenericutes(100)	c__Mollicutes(100)	o__Acholeplasmatales(100)	f__Acholeplasmataceae(100)	g__Acholeplasma(100)	s__morum(100)
Otu0581	0	0.0213721	0	0	0	0	0	0	k__Bacteria(100)	p__Bacteroidetes(100)	c__Bacteroidia(100)	o__Bacteroidales(100)	f__Marinilabiaceae(100)	g__Cytophaga(100)	s__xylanolytica(100)
Otu0585	0	0.0213721	0	0	0	0	0	0	k__Bacteria(100)	p__Bacteroidetes(100)	c__Bacteroidia(100)	o__Bacteroidales(100)	f__Porphyromonadaceae(100)	g__Petrimonas(100)	s__sulfuriphila(100)
Otu0587	0	0.0213721	0	0	0	0	0	0	k__Bacteria(100)	p__Firmicutes(100)	c__Clostridia(100)	o__Clostridiales(100)	f__[Tissierellaceae](100)	g__Tepidimicrobium(100)	unclassified(100)
Otu0589	0	0.0213721	0	0	0	0	0	0	k__Bacteria(100)	p__Firmicutes(100)	c__Clostridia(100)	o__Clostridiales(100)	f__[Tissierellaceae](100)	g__Tepidimicrobium(100)	unclassified(100)
Otu0599	0	0.0213721	0	0	0	0	0	0	k__Bacteria(100)	p__Firmicutes(100)	c__Clostridia(100)	o__MBA08(100)	unclassified(100)	unclassified(100)	unclassified(100)
Otu0610	0	0.0213721	0	0	0	0	0	0	k__Bacteria(100)	p__Firmicutes(100)	c__Clostridia(100)	o__Clostridiales(100)	f__Ruminococcaceae(100)	g__Clostridium(100)	s__methylpentosum(100)
Otu0613	0	0.0213721	0	0	0	0	0	0	k__Bacteria(100)	p__Firmicutes(100)	c__Clostridia(100)	o__Clostridiales(100)	f__[Tissierellaceae](100)	g__Tepidimicrobium(100)	unclassified(100)
Otu0624	0	0.0213721	0	0	0	0	0	0	k__Bacteria(100)	p__Firmicutes(100)	c__Clostridia(100)	o__Clostridiales(100)	f__[Tissierellaceae](100)	g__Anaerococcus(100)	unclassified(100)
Otu0625	0	0.0213721	0	0	0	0	0	0	k__Bacteria(100)	p__Firmicutes(100)	c__Clostridia(100)	o__Clostridiales(100)	f__[Tissierellaceae](100)	g__Tepidimicrobium(100)	unclassified(100)
Otu0634	0	0.0213721	0	0	0	0	0	0	k__Bacteria(100)	p__Firmicutes(100)	c__Clostridia(100)	o__Clostridiales(100)	f__Peptococcaceae(100)	g__Desulfonispora(100)	s__thiosulfatigenes(100)
Otu0639	0	0.0213721	0	0	0	0	0	0	k__Bacteria(100)	p__Bacteroidetes(100)	c__Bacteroidia(100)	o__Bacteroidales(100)	f__Bacteroidaceae(100)	g__Bacteroides(100)	s__coprosuis(100)
Otu0641	0	0.0213721	0	0	0	0	0	0	k__Bacteria(100)	p__Firmicutes(100)	c__Clostridia(100)	o__MBA08(100)	unclassified(100)	unclassified(100)	unclassified(100)
Otu0644	0	0.0213721	0	0	0	0	0	0	k__Bacteria(100)	p__Bacteroidetes(100)	c__Bacteroidia(100)	o__Bacteroidales(100)	f__Bacteroidaceae(100)	g__Bacteroides(100)	s__coprosuis(100)
Otu0654	0	0.0213721	0	0	0	0	0	0	k__Bacteria(100)	p__Firmicutes(100)	c__Clostridia(100)	o__Clostridiales(100)	f__[Tissierellaceae](100)	g__Tepidimicrobium(100)	unclassified(100)
Otu0664	0	0.0213721	0	0	0	0	0	0	k__Bacteria(100)	p__Firmicutes(100)	c__Clostridia(100)	o__Clostridiales(100)	f__[Tissierellaceae](100)	g__Tepidimicrobium(100)	unclassified(100)
Otu0666	0	0.0213721	0	0	0	0	0	0	k__Bacteria(100)	p__Firmicutes(100)	c__Clostridia(100)	o__MBA08(100)	unclassified(100)	unclassified(100)	unclassified(100)
Otu0668	0	0.0213721	0	0	0	0	0	0	k__Bacteria(100)	p__Firmicutes(100)	c__Clostridia(100)	o__Clostridiales(100)	f__Peptococcaceae(100)	g__Desulfonispora(100)	s__thiosulfatigenes(100)
Otu0681	0	0.0213721	0	0	0	0	0	0	k__Bacteria(100)	p__Firmicutes(100)	c__Clostridia(100)	o__Clostridiales(100)	f__Clostridiaceae(100)	g__Clostridium(100)	s__tetani(100)
Otu0684	0	0.0213721	0	0	0	0	0	0	k__Bacteria(100)	p__Firmicutes(100)	c__Clostridia(100)	o__Clostridiales(100)	f__Lachnospiraceae(100)	g__Lachnospira(100)	s__pectinoschiza(100)
Otu0693	0	0.0213721	0	0	0	0	0	0	k__Bacteria(100)	p__Bacteroidetes(100)	c__Bacteroidia(100)	o__Bacteroidales(100)	f__Bacteroidaceae(100)	g__Bacteroides(100)	s__coprosuis(100)
Otu0710	0	0.0213721	0	0	0	0	0	0	k__Bacteria(100)	p__Firmicutes(100)	c__Clostridia(100)	o__Halanaerobiales(100)	f__Halanaerobiaceae(100)	g__Halocella(100)	s__cellulolsilytica(100)
Otu0729	0	0.0213721	0	0	0	0	0	0	k__Bacteria(100)	p__Firmicutes(100)	c__Clostridia(100)	o__Clostridiales(100)	f__Ruminococcaceae(100)	g__Clostridium(100)	s__methylpentosum(100)
Otu0735	0	0.0213721	0	0	0	0	0	0	k__Bacteria(100)	p__Synergistetes(100)	c__Synergistia(100)	o__Synergistales(100)	f__Dethiosulfovibrionaceae(100)	g__Aminobacterium(100)	unclassified(100)
Otu0746	0	0.0213721	0	0	0	0	0	0	k__Bacteria(100)	p__Firmicutes(100)	c__Clostridia(100)	o__MBA08(100)	unclassified(100)	unclassified(100)	unclassified(100)
Otu0765	0	0.0213721	0	0	0	0	0	0	k__Bacteria(100)	p__Bacteroidetes(100)	c__Bacteroidia(100)	o__Bacteroidales(100)	f__Porphyromonadaceae(100)	g__Petrimonas(100)	s__sulfuriphila(100)
Otu0767	0	0.0213721	0	0	0	0	0	0	k__Bacteria(100)	p__Firmicutes(100)	c__Bacilli(100)	o__Lactobacillales(100)	f__Aerococcaceae(100)	g__Granulicatella(100)	s__balaenopterae(100)
Otu0903	0	0.0213721	0	0	0	0	0	0	k__Bacteria(100)	p__Firmicutes(100)	c__Clostridia(100)	o__Clostridiales(100)	f__[Tissierellaceae](100)	g__Tepidimicrobium(100)	unclassified(100)
Otu0908	0	0.0213721	0	0	0	0	0	0	k__Bacteria(100)	p__Firmicutes(100)	c__Clostridia(100)	o__Clostridiales(100)	f__[Tissierellaceae](100)	g__Tepidimicrobium(100)	unclassified(100)
Otu0919	0	0.0213721	0	0	0	0	0	0	k__Bacteria(100)	p__Proteobacteria(100)	c__Gammaproteobacteria(100)	o__Enterobacteriales(100)	f__Enterobacteriaceae(100)	g__Shigella(100)	s__dysenteriae(100)
Otu0921	0	0.0213721	0	0	0	0	0	0	k__Bacteria(100)	p__Proteobacteria(100)	c__Betaproteobacteria(100)	o__Burkholderiales(100)	f__Alcaligenaceae(100)	g__Advenella(100)	s__faeciporci(100)
Otu0926	0	0.0213721	0	0	0	0	0	0	k__Bacteria(100)	p__Firmicutes(100)	c__Clostridia(100)	o__Clostridiales(100)	f__Peptococcaceae(100)	g__Desulfonispora(100)	s__thiosulfatigenes(100)
Otu0932	0	0.0213721	0	0	0	0	0	0	k__Bacteria(100)	p__Firmicutes(100)	c__Clostridia(100)	o__Halanaerobiales(100)	f__Halanaerobiaceae(100)	g__Halocella(100)	s__cellulolsilytica(100)
Otu0933	0	0.0213721	0	0	0	0	0	0	k__Bacteria(100)	p__Firmicutes(100)	c__Clostridia(100)	o__Clostridiales(100)	f__Lachnospiraceae(100)	g__Defluviitalea(100)	s__saccharophila(100)
Otu0941	0	0.0213721	0	0	0	0	0	0	k__Bacteria(100)	p__Firmicutes(100)	c__Clostridia(100)	o__Clostridiales(100)	f__Peptococcaceae(100)	g__Desulfonispora(100)	s__thiosulfatigenes(100)
Otu0951	0	0.0213721	0	0	0	0	0	0	k__Bacteria(100)	p__Firmicutes(100)	c__Clostridia(100)	o__Clostridiales(100)	f__Peptococcaceae(100)	g__Desulfonispora(100)	s__thiosulfatigenes(100)
Otu0954	0	0.0213721	0	0	0	0	0	0	k__Bacteria(100)	p__Firmicutes(100)	c__Clostridia(100)	o__Clostridiales(100)	f__Eubacteriaceae(100)	g__Garciella(100)	unclassified(100)
Otu1310	0	0.0213721	0	0	0	0	0	0	k__Bacteria(100)	p__Firmicutes(100)	c__Clostridia(100)	o__Clostridiales(100)	f__[Tissierellaceae](100)	g__Tepidimicrobium(100)	unclassified(100)
Otu1323	0	0.0213721	0	0	0	0	0	0	k__Bacteria(100)	p__Firmicutes(100)	c__Bacilli(100)	o__Bacillales(100)	f__Thermoactinomycetaceae(100)	g__Desmospora(100)	s__activa(100)
Otu1327	0	0.0213721	0	0	0	0	0	0	k__Bacteria(100)	p__Firmicutes(100)	c__Clostridia(100)	o__Clostridiales(100)	f__Ruminococcaceae(100)	g__Clostridium(100)	s__methylpentosum(100)
Otu1330	0	0.0213721	0	0	0	0	0	0	k__Bacteria(100)	p__Firmicutes(100)	c__Clostridia(100)	o__Clostridiales(100)	f__[Tissierellaceae](100)	g__Tepidimicrobium(100)	unclassified(100)
Otu1357	0	0.0213721	0	0	0	0	0	0	k__Bacteria(100)	p__Firmicutes(100)	c__Clostridia(100)	o__Clostridiales(100)	f__Clostridiaceae(100)	g__Clostridium(100)	s__tetani(100)
Otu1361	0	0.0213721	0	0	0	0	0	0	k__Bacteria(100)	p__Firmicutes(100)	c__OPB54(100)	unclassified(100)	unclassified(100)	unclassified(100)	unclassified(100)
Otu1370	0	0.0213721	0	0	0	0	0	0	k__Bacteria(100)	p__Firmicutes(100)	c__Clostridia(100)	o__Clostridiales(100)	f__[Tissierellaceae](100)	g__Tepidimicrobium(100)	unclassified(100)
Otu1384	0	0.0213721	0	0	0	0	0	0	k__Bacteria(100)	p__Firmicutes(100)	c__Clostridia(100)	o__Clostridiales(100)	f__[Tissierellaceae](100)	g__Tepidimicrobium(100)	unclassified(100)
Otu1399	0	0.0213721	0	0	0	0	0	0	k__Bacteria(100)	p__Firmicutes(100)	c__Clostridia(100)	o__Clostridiales(100)	f__[Tissierellaceae](100)	g__Tepidimicrobium(100)	unclassified(100)
Otu1423	0	0.0213721	0	0	0	0	0	0	k__Bacteria(100)	p__Firmicutes(100)	c__Bacilli(100)	o__Bacillales(100)	f__Bacillaceae(100)	g__Virgibacillus(100)	s__halophilus(100)
Otu1425	0	0.0213721	0	0	0	0	0	0	k__Bacteria(100)	p__Firmicutes(100)	c__Clostridia(100)	o__Clostridiales(100)	f__Ruminococcaceae(100)	g__Clostridium(100)	s__cellulolyticum(100)
Otu1428	0	0.0213721	0	0	0	0	0	0	k__Bacteria(100)	p__Firmicutes(100)	c__Clostridia(100)	o__Clostridiales(100)	f__[Tissierellaceae](100)	g__Tepidimicrobium(100)	unclassified(100)
Otu1442	0	0.0213721	0	0	0	0	0	0	k__Bacteria(100)	p__Firmicutes(100)	c__Clostridia(100)	o__Clostridiales(100)	f__Ruminococcaceae(100)	g__Clostridium(100)	s__papyrosolvens(100)
Otu1452	0	0.0213721	0	0	0	0	0	0	k__Bacteria(100)	p__Proteobacteria(100)	c__Deltaproteobacteria(100)	o__Myxococcales(100)	f__Haliangiaceae(100)	unclassified(100)	unclassified(100)
Otu1453	0	0.0213721	0	0	0	0	0	0	k__Bacteria(100)	p__Firmicutes(100)	c__Clostridia(100)	o__[Desulforudales](100)	f__[Desulforudaceae](100)	unclassified(100)	unclassified(100)
Otu1454	0	0.0213721	0	0	0	0	0	0	k__Bacteria(100)	p__Firmicutes(100)	c__Clostridia(100)	o__Halanaerobiales(100)	f__Halanaerobiaceae(100)	g__Halothermothrix(100)	s__orenii(100)
Otu1456	0	0.0213721	0	0	0	0	0	0	k__Bacteria(100)	p__Proteobacteria(100)	c__Gammaproteobacteria(100)	o__Enterobacteriales(100)	f__Enterobacteriaceae(100)	g__Escherichia(100)	s__vulneris(100)
Otu1458	0	0.0213721	0	0	0	0	0	0	k__Bacteria(100)	p__Firmicutes(100)	c__Clostridia(100)	o__Clostridiales(100)	f__Caldicoprobacteraceae(100)	g__Caldicoprobacter(100)	unclassified(100)
Otu1462	0	0.0213721	0	0	0	0	0	0	k__Bacteria(100)	p__Firmicutes(100)	c__Clostridia(100)	o__Clostridiales(100)	f__Clostridiaceae(100)	g__Clostridium(100)	s__halophilum(100)
Otu1463	0	0.0213721	0	0	0	0	0	0	k__Bacteria(100)	p__Firmicutes(100)	c__Clostridia(100)	o__Clostridiales(100)	f__[Tissierellaceae](100)	g__Tepidimicrobium(100)	unclassified(100)
Otu1470	0	0.0213721	0	0	0	0	0	0	k__Bacteria(100)	p__Bacteroidetes(100)	c__Bacteroidia(100)	o__Bacteroidales(100)	f__Bacteroidaceae(100)	g__Bacteroides(100)	s__coprosuis(100)
Otu1471	0	0.0213721	0	0	0	0	0	0	k__Bacteria(100)	p__Firmicutes(100)	c__Clostridia(100)	o__Clostridiales(100)	f__Eubacteriaceae(100)	g__Garciella(100)	unclassified(100)
Otu1474	0	0.0213721	0	0	0	0	0	0	k__Bacteria(100)	p__Firmicutes(100)	c__Clostridia(100)	o__Clostridiales(100)	f__Ruminococcaceae(100)	g__Clostridium(100)	s__cellobioparum(100)
Otu1475	0	0.0213721	0	0	0	0	0	0	k__Bacteria(100)	p__Firmicutes(100)	c__Clostridia(100)	o__Clostridiales(100)	f__Peptococcaceae(100)	g__Thermincola(100)	s__ferriacetica(100)
Otu1480	0	0.0213721	0	0	0	0	0	0	k__Bacteria(100)	p__Firmicutes(100)	c__Clostridia(100)	o__Clostridiales(100)	f__Christensenellaceae(100)	unclassified(100)	unclassified(100)
Otu1481	0	0.0213721	0	0	0	0	0	0	k__Bacteria(100)	p__Firmicutes(100)	c__Clostridia(100)	o__Clostridiales(100)	f__Eubacteriaceae(100)	g__Garciella(100)	unclassified(100)
Otu1482	0	0.0213721	0	0	0	0	0	0	k__Bacteria(100)	p__Bacteroidetes(100)	c__Bacteroidia(100)	o__Bacteroidales(100)	f__Porphyromonadaceae(100)	g__Petrimonas(100)	s__sulfuriphila(100)
Otu1483	0	0.0213721	0	0	0	0	0	0	k__Bacteria(100)	p__Synergistetes(100)	c__Synergistia(100)	o__Synergistales(100)	f__Dethiosulfovibrionaceae(100)	g__Aminobacterium(100)	unclassified(100)
Otu1486	0	0.0213721	0	0	0	0	0	0	k__Bacteria(100)	p__Synergistetes(100)	c__Synergistia(100)	o__Synergistales(100)	f__Dethiosulfovibrionaceae(100)	g__Aminobacterium(100)	unclassified(100)
Otu1527	0	0.0213721	0	0	0	0	0	0	k__Bacteria(100)	p__Firmicutes(100)	c__Clostridia(100)	o__Clostridiales(100)	f__[Tissierellaceae](100)	g__Tepidimicrobium(100)	unclassified(100)
Otu1534	0	0.0213721	0	0	0	0	0	0	k__Bacteria(100)	p__Bacteroidetes(100)	c__Bacteroidia(100)	o__Bacteroidales(100)	f__Bacteroidaceae(100)	g__Bacteroides(100)	s__coprosuis(100)
Otu1536	0	0.0213721	0	0	0	0	0	0	k__Bacteria(100)	p__Proteobacteria(100)	c__Betaproteobacteria(100)	o__Burkholderiales(100)	f__Alcaligenaceae(100)	g__Rhodobacter(100)	s__sphaeroides(100)
Otu1559	0	0.0213721	0	0	0	0	0	0	k__Bacteria(100)	p__Firmicutes(100)	c__OPB54(100)	unclassified(100)	unclassified(100)	unclassified(100)	unclassified(100)
Otu1560	0	0.0213721	0	0	0	0	0	0	k__Bacteria(100)	p__Firmicutes(100)	c__Clostridia(100)	o__Clostridiales(100)	f__Caldicoprobacteraceae(100)	g__Caldicoprobacter(100)	unclassified(100)
Otu1562	0	0.0213721	0	0	0	0	0	0	k__Bacteria(100)	p__Proteobacteria(100)	c__Betaproteobacteria(100)	o__Burkholderiales(100)	f__Alcaligenaceae(100)	g__Rhodobacter(100)	s__sphaeroides(100)
Otu1563	0	0.0213721	0	0	0	0	0	0	k__Bacteria(100)	p__Firmicutes(100)	c__OPB54(100)	unclassified(100)	unclassified(100)	unclassified(100)	unclassified(100)
Otu1564	0	0.0213721	0	0	0	0	0	0	k__Bacteria(100)	p__Firmicutes(100)	c__Clostridia(100)	o__Clostridiales(100)	f__Peptococcaceae(100)	g__Thermincola(100)	s__ferriacetica(100)
Otu1567	0	0.0213721	0	0	0	0	0	0	k__Bacteria(100)	p__Firmicutes(100)	c__OPB54(100)	unclassified(100)	unclassified(100)	unclassified(100)	unclassified(100)
Otu1568	0	0.0213721	0	0	0	0	0	0	k__Bacteria(100)	p__Bacteroidetes(100)	c__Bacteroidia(100)	o__Bacteroidales(100)	f__Bacteroidaceae(100)	g__Bacteroides(100)	s__coprosuis(100)
Otu1569	0	0.0213721	0	0	0	0	0	0	k__Bacteria(100)	p__Bacteroidetes(100)	c__Bacteroidia(100)	o__Bacteroidales(100)	f__Bacteroidaceae(100)	g__Bacteroides(100)	s__coprosuis(100)
Otu1570	0	0.0213721	0	0	0	0	0	0	k__Bacteria(100)	p__Proteobacteria(100)	c__Betaproteobacteria(100)	o__Burkholderiales(100)	f__Alcaligenaceae(100)	g__Rhodospirillum(100)	s__rubrum(100)
Otu1573	0	0.0213721	0	0	0	0	0	0	k__Bacteria(100)	p__Firmicutes(100)	c__Clostridia(100)	o__Clostridiales(100)	f__Clostridiaceae(100)	g__Clostridium(100)	s__tetani(100)
Otu1577	0	0.0213721	0	0	0	0	0	0	k__Bacteria(100)	p__Firmicutes(100)	c__Clostridia(100)	o__Clostridiales(100)	f__[Tissierellaceae](100)	g__Tepidimicrobium(100)	unclassified(100)
Otu1581	0	0.0213721	0	0	0	0	0	0	k__Bacteria(100)	p__Firmicutes(100)	c__Clostridia(100)	o__Clostridiales(100)	f__[Tissierellaceae](100)	g__Tepidimicrobium(100)	unclassified(100)
Otu1583	0	0.0213721	0	0	0	0	0	0	k__Bacteria(100)	p__Firmicutes(100)	c__Clostridia(100)	o__Clostridiales(100)	f__Caldicoprobacteraceae(100)	g__Caldicoprobacter(100)	unclassified(100)
Otu1585	0	0.0213721	0	0	0	0	0	0	k__Bacteria(100)	p__Firmicutes(100)	c__Clostridia(100)	o__Clostridiales(100)	f__Eubacteriaceae(100)	g__Garciella(100)	unclassified(100)
Otu1586	0	0.0213721	0	0	0	0	0	0	k__Bacteria(100)	p__Synergistetes(100)	c__Synergistia(100)	o__Synergistales(100)	f__Dethiosulfovibrionaceae(100)	g__Aminobacterium(100)	unclassified(100)
Otu0536	0.00857192	0	0	0	0	0	0	0	k__Bacteria(100)	p__Bacteroidetes(100)	c__Bacteroidia(100)	o__Bacteroidales(100)	f__Bacteroidaceae(100)	g__Bacteroides(100)	s__coprosuis(100)
Otu0538	0.00857192	0	0	0	0	0	0	0	k__Bacteria(100)	p__Bacteroidetes(100)	c__Bacteroidia(100)	o__Bacteroidales(100)	f__Bacteroidaceae(100)	g__Bacteroides(100)	s__coprosuis(100)
Otu0554	0.00857192	0	0	0	0	0	0	0	k__Bacteria(100)	p__Bacteroidetes(100)	c__Bacteroidia(100)	o__Bacteroidales(100)	f__Bacteroidaceae(100)	g__Bacteroides(100)	s__coprosuis(100)
Otu0598	0.00857192	0	0	0	0	0	0	0	k__Bacteria(100)	p__Firmicutes(100)	c__Clostridia(100)	o__Clostridiales(100)	f__Lachnospiraceae(100)	g__Defluviitalea(100)	s__saccharophila(100)
Otu0619	0.00857192	0	0	0	0	0	0	0	k__Bacteria(100)	p__Firmicutes(100)	c__Clostridia(100)	o__Clostridiales(100)	f__Peptococcaceae(100)	g__Desulfonispora(100)	s__thiosulfatigenes(100)
Otu0630	0.00857192	0	0	0	0	0	0	0	k__Bacteria(100)	p__Firmicutes(100)	c__Clostridia(100)	o__Clostridiales(100)	f__[Mogibacteriaceae](100)	unclassified(100)	unclassified(100)
Otu0640	0.00857192	0	0	0	0	0	0	0	k__Bacteria(100)	p__Firmicutes(100)	c__Clostridia(100)	o__Clostridiales(100)	f__[Tissierellaceae](100)	g__Tissierella_Soehngenia(100)	unclassified(100)
Otu0643	0.00857192	0	0	0	0	0	0	0	k__Bacteria(100)	p__Bacteroidetes(100)	c__Bacteroidia(100)	o__Bacteroidales(100)	f__Bacteroidaceae(100)	g__Bacteroides(100)	s__coprosuis(100)
Otu0649	0.00857192	0	0	0	0	0	0	0	k__Bacteria(100)	p__Firmicutes(100)	c__Clostridia(100)	o__Clostridiales(100)	f__Clostridiaceae(100)	g__Clostridium(100)	s__halophilum(100)
Otu0653	0.00857192	0	0	0	0	0	0	0	k__Bacteria(100)	p__Bacteroidetes(100)	c__Bacteroidia(100)	o__Bacteroidales(100)	f__Bacteroidaceae(100)	g__Bacteroides(100)	s__coprosuis(100)
Otu0678	0.00857192	0	0	0	0	0	0	0	k__Bacteria(100)	p__Bacteroidetes(100)	c__Bacteroidia(100)	o__Bacteroidales(100)	f__Bacteroidaceae(100)	g__Bacteroides(100)	s__coprosuis(100)
Otu0698	0.00857192	0	0	0	0	0	0	0	k__Bacteria(100)	p__Proteobacteria(100)	c__Gammaproteobacteria(100)	o__Enterobacteriales(100)	f__Enterobacteriaceae(100)	g__Escherichia(100)	s__coli(100)
Otu0703	0.00857192	0	0	0	0	0	0	0	k__Bacteria(100)	p__Firmicutes(100)	c__Clostridia(100)	o__Clostridiales(100)	f__[Tissierellaceae](100)	g__Tepidimicrobium(100)	unclassified(100)
Otu0704	0.00857192	0	0	0	0	0	0	0	k__Bacteria(100)	p__Proteobacteria(100)	c__Betaproteobacteria(100)	o__Burkholderiales(100)	f__Alcaligenaceae(100)	g__Rhodobacter(100)	s__sphaeroides(100)
Otu0715	0.00857192	0	0	0	0	0	0	0	k__Bacteria(100)	p__Firmicutes(100)	c__Clostridia(100)	o__Clostridiales(100)	f__Peptococcaceae(100)	g__Desulfonispora(100)	s__thiosulfatigenes(100)
Otu0718	0.00857192	0	0	0	0	0	0	0	k__Bacteria(100)	p__Firmicutes(100)	c__Clostridia(100)	o__Clostridiales(100)	f__[Tissierellaceae](100)	g__Tepidimicrobium(100)	unclassified(100)
Otu0723	0.00857192	0	0	0	0	0	0	0	k__Bacteria(100)	p__Proteobacteria(100)	c__Betaproteobacteria(100)	o__Burkholderiales(100)	f__Alcaligenaceae(100)	g__Rhodobacter(100)	s__sphaeroides(100)
Otu0732	0.00857192	0	0	0	0	0	0	0	k__Bacteria(100)	p__Proteobacteria(100)	c__Gammaproteobacteria(100)	o__Legionellales(100)	f__Coxiellaceae(100)	unclassified(100)	unclassified(100)
Otu0748	0.00857192	0	0	0	0	0	0	0	k__Bacteria(100)	p__Firmicutes(100)	c__Bacilli(100)	o__Lactobacillales(100)	f__Enterococcaceae(100)	g__Enterococcus(100)	s__casseliflavus(100)
Otu0757	0.00857192	0	0	0	0	0	0	0	k__Bacteria(100)	p__Firmicutes(100)	c__Bacilli(100)	o__Lactobacillales(100)	f__Aerococcaceae(100)	g__Atopostipes(100)	s__suicloacalis(100)
Otu0759	0.00857192	0	0	0	0	0	0	0	k__Bacteria(100)	p__Firmicutes(100)	c__Clostridia(100)	o__Clostridiales(100)	f__Clostridiaceae(100)	g__Clostridium(100)	s__tetani(100)
Otu0762	0.00857192	0	0	0	0	0	0	0	k__Bacteria(100)	p__Bacteroidetes(100)	c__Bacteroidia(100)	o__Bacteroidales(100)	f__Bacteroidaceae(100)	g__Bacteroides(100)	s__coprosuis(100)
Otu0777	0.00857192	0	0	0	0	0	0	0	k__Bacteria(100)	p__Bacteroidetes(100)	c__Bacteroidia(100)	o__Bacteroidales(100)	f__Bacteroidaceae(100)	g__Bacteroides(100)	s__coprosuis(100)
Otu0779	0.00857192	0	0	0	0	0	0	0	k__Bacteria(100)	p__Firmicutes(100)	c__Clostridia(100)	o__Clostridiales(100)	f__Eubacteriaceae(100)	g__Garciella(100)	unclassified(100)
Otu0780	0.00857192	0	0	0	0	0	0	0	k__Bacteria(100)	p__Bacteroidetes(100)	c__Bacteroidia(100)	o__Bacteroidales(100)	f__Bacteroidaceae(100)	g__Bacteroides(100)	s__coprosuis(100)
Otu0783	0.00857192	0	0	0	0	0	0	0	k__Bacteria(100)	p__Firmicutes(100)	c__Clostridia(100)	o__Clostridiales(100)	f__Peptococcaceae(100)	g__Desulfonispora(100)	s__thiosulfatigenes(100)
Otu0785	0.00857192	0	0	0	0	0	0	0	k__Bacteria(100)	p__Proteobacteria(100)	c__Betaproteobacteria(100)	o__Burkholderiales(100)	f__Alcaligenaceae(100)	g__Rhodobacter(100)	s__sphaeroides(100)
Otu0788	0.00857192	0	0	0	0	0	0	0	k__Bacteria(100)	p__Firmicutes(100)	c__Clostridia(100)	o__Clostridiales(100)	f__Clostridiaceae(100)	g__Clostridium(100)	s__halophilum(100)
Otu0789	0.00857192	0	0	0	0	0	0	0	k__Bacteria(100)	p__Firmicutes(100)	c__Clostridia(100)	o__Clostridiales(100)	f__Eubacteriaceae(100)	g__Garciella(100)	unclassified(100)
Otu0793	0.00857192	0	0	0	0	0	0	0	k__Bacteria(100)	p__Firmicutes(100)	c__Clostridia(100)	o__Clostridiales(100)	f__Eubacteriaceae(100)	g__Garciella(100)	unclassified(100)
Otu0797	0.00857192	0	0	0	0	0	0	0	k__Bacteria(100)	p__Bacteroidetes(100)	c__Bacteroidia(100)	o__Bacteroidales(100)	f__Bacteroidaceae(100)	g__Bacteroides(100)	s__coprosuis(100)
Otu0801	0.00857192	0	0	0	0	0	0	0	k__Bacteria(100)	p__Firmicutes(100)	c__Bacilli(100)	o__Lactobacillales(100)	f__Lactobacillaceae(100)	g__Pediococcus(100)	s__acidilactici(100)
Otu0802	0.00857192	0	0	0	0	0	0	0	k__Bacteria(100)	p__Proteobacteria(100)	c__Betaproteobacteria(100)	o__Burkholderiales(100)	f__Alcaligenaceae(100)	g__Alcaligenes(100)	s__faecalis(100)
Otu0803	0.00857192	0	0	0	0	0	0	0	k__Bacteria(100)	p__Firmicutes(100)	c__Clostridia(100)	o__Clostridiales(100)	f__Ruminococcaceae(100)	g__Clostridium(100)	s__methylpentosum(100)
Otu0804	0.00857192	0	0	0	0	0	0	0	k__Bacteria(100)	p__Firmicutes(100)	c__Clostridia(100)	o__Clostridiales(100)	f__Eubacteriaceae(100)	g__Garciella(100)	unclassified(100)
Otu0810	0.00857192	0	0	0	0	0	0	0	k__Bacteria(100)	p__Firmicutes(100)	c__Clostridia(100)	o__Clostridiales(100)	f__[Tissierellaceae](100)	g__Tepidimicrobium(100)	unclassified(100)
Otu0811	0.00857192	0	0	0	0	0	0	0	k__Bacteria(100)	p__Proteobacteria(100)	c__Betaproteobacteria(100)	o__Burkholderiales(100)	f__Alcaligenaceae(100)	g__Rhodobacter(100)	s__sphaeroides(100)
Otu0814	0.00857192	0	0	0	0	0	0	0	k__Bacteria(100)	p__Bacteroidetes(100)	c__Bacteroidia(100)	o__Bacteroidales(100)	f__Bacteroidaceae(100)	g__Bacteroides(100)	s__coprosuis(100)
Otu0816	0.00857192	0	0	0	0	0	0	0	k__Bacteria(100)	p__Firmicutes(100)	c__Clostridia(100)	o__Clostridiales(100)	f__Peptococcaceae(100)	g__Desulfonispora(100)	s__thiosulfatigenes(100)
Otu0821	0.00857192	0	0	0	0	0	0	0	k__Bacteria(100)	p__Bacteroidetes(100)	c__Bacteroidia(100)	o__Bacteroidales(100)	f__Bacteroidaceae(100)	g__Bacteroides(100)	s__coprosuis(100)
Otu0823	0.00857192	0	0	0	0	0	0	0	k__Bacteria(100)	p__Firmicutes(100)	c__Clostridia(100)	o__Clostridiales(100)	f__[Tissierellaceae](100)	g__Sedimentibacter(100)	unclassified(100)
Otu0825	0.00857192	0	0	0	0	0	0	0	k__Bacteria(100)	p__Firmicutes(100)	c__Clostridia(100)	o__Clostridiales(100)	f__Lachnospiraceae(100)	g__Defluviitalea(100)	s__saccharophila(100)
Otu0826	0.00857192	0	0	0	0	0	0	0	k__Bacteria(100)	p__Firmicutes(100)	c__Bacilli(100)	o__Lactobacillales(100)	f__Lactobacillaceae(100)	g__Pediococcus(100)	s__inopinatus(100)
Otu0827	0.00857192	0	0	0	0	0	0	0	k__Bacteria(100)	p__Bacteroidetes(100)	c__Bacteroidia(100)	o__Bacteroidales(100)	f__Porphyromonadaceae(100)	g__Petrimonas(100)	s__sulfuriphila(100)
Otu0830	0.00857192	0	0	0	0	0	0	0	k__Bacteria(100)	p__Bacteroidetes(100)	c__Bacteroidia(100)	o__Bacteroidales(100)	f__Bacteroidaceae(100)	g__Bacteroides(100)	s__coprosuis(100)
Otu0834	0.00857192	0	0	0	0	0	0	0	k__Bacteria(100)	p__Firmicutes(100)	c__Clostridia(100)	o__Clostridiales(100)	f__Ruminococcaceae(100)	g__Butyricicoccus(100)	s__pullicaecorum(100)
Otu0841	0.00857192	0	0	0	0	0	0	0	k__Bacteria(100)	p__Firmicutes(100)	c__Clostridia(100)	o__Clostridiales(100)	f__[Tissierellaceae](100)	g__Sedimentibacter(100)	unclassified(100)
Otu0844	0.00857192	0	0	0	0	0	0	0	k__Bacteria(100)	p__Firmicutes(100)	c__Clostridia(100)	o__Clostridiales(100)	f__Lachnospiraceae(100)	g__Coprococcus(100)	unclassified(100)
Otu0845	0.00857192	0	0	0	0	0	0	0	k__Bacteria(100)	p__Actinobacteria(100)	c__Actinobacteria(100)	o__Actinomycetales(100)	f__Actinomycetaceae(100)	g__Actinomyces(100)	s__europaeus(100)
Otu0847	0.00857192	0	0	0	0	0	0	0	k__Bacteria(100)	p__Firmicutes(100)	c__Clostridia(100)	o__Clostridiales(100)	f__[Tissierellaceae](100)	g__Anaerococcus(100)	unclassified(100)
Otu0848	0.00857192	0	0	0	0	0	0	0	k__Bacteria(100)	p__Bacteroidetes(100)	c__Bacteroidia(100)	o__Bacteroidales(100)	f__Bacteroidaceae(100)	g__Bacteroides(100)	s__coprosuis(100)
Otu0850	0.00857192	0	0	0	0	0	0	0	k__Bacteria(100)	p__Proteobacteria(100)	c__Betaproteobacteria(100)	o__Burkholderiales(100)	f__Alcaligenaceae(100)	g__Alcaligenes(100)	s__faecalis(100)
Otu0856	0.00857192	0	0	0	0	0	0	0	k__Bacteria(100)	p__Firmicutes(100)	c__Clostridia(100)	o__Clostridiales(100)	f__Lachnospiraceae(100)	g__Defluviitalea(100)	s__saccharophila(100)
Otu0858	0.00857192	0	0	0	0	0	0	0	k__Bacteria(100)	p__Firmicutes(100)	c__Clostridia(100)	o__Clostridiales(100)	f__Clostridiaceae(100)	g__Clostridium(100)	s__halophilum(100)
Otu0859	0.00857192	0	0	0	0	0	0	0	k__Bacteria(100)	p__Proteobacteria(100)	c__Betaproteobacteria(100)	o__Burkholderiales(100)	f__Alcaligenaceae(100)	g__Alcaligenes(100)	s__faecalis(100)
Otu0861	0.00857192	0	0	0	0	0	0	0	k__Bacteria(100)	p__Bacteroidetes(100)	c__Bacteroidia(100)	o__Bacteroidales(100)	f__Bacteroidaceae(100)	g__Bacteroides(100)	s__coprosuis(100)
Otu0862	0.00857192	0	0	0	0	0	0	0	k__Bacteria(100)	p__Bacteroidetes(100)	c__Bacteroidia(100)	o__Bacteroidales(100)	f__Bacteroidaceae(100)	g__Bacteroides(100)	s__coprosuis(100)
Otu0864	0.00857192	0	0	0	0	0	0	0	k__Bacteria(100)	p__Firmicutes(100)	c__Clostridia(100)	o__Clostridiales(100)	f__Peptococcaceae(100)	g__Desulfonispora(100)	s__thiosulfatigenes(100)
Otu0865	0.00857192	0	0	0	0	0	0	0	k__Bacteria(100)	p__Bacteroidetes(100)	c__Bacteroidia(100)	o__Bacteroidales(100)	f__Bacteroidaceae(100)	g__Bacteroides(100)	s__coprosuis(100)
Otu0866	0.00857192	0	0	0	0	0	0	0	k__Bacteria(100)	p__Firmicutes(100)	c__Clostridia(100)	o__Clostridiales(100)	f__Eubacteriaceae(100)	g__Garciella(100)	unclassified(100)
Otu0869	0.00857192	0	0	0	0	0	0	0	k__Bacteria(100)	p__Firmicutes(100)	c__Clostridia(100)	o__Clostridiales(100)	f__[Tissierellaceae](100)	g__Sedimentibacter(100)	unclassified(100)
Otu0871	0.00857192	0	0	0	0	0	0	0	k__Bacteria(100)	p__Firmicutes(100)	c__Clostridia(100)	o__Clostridiales(100)	f__Peptococcaceae(100)	g__Desulfonispora(100)	s__thiosulfatigenes(100)
Otu0875	0.00857192	0	0	0	0	0	0	0	k__Bacteria(100)	p__Firmicutes(100)	c__Clostridia(100)	o__Clostridiales(100)	f__Peptococcaceae(100)	g__Desulfonispora(100)	s__thiosulfatigenes(100)
Otu0876	0.00857192	0	0	0	0	0	0	0	k__Bacteria(100)	p__Firmicutes(100)	c__Clostridia(100)	o__Clostridiales(100)	f__Lachnospiraceae(100)	g__Clostridium(100)	s__saccharolyticum(100)
Otu0878	0.00857192	0	0	0	0	0	0	0	k__Bacteria(100)	p__Firmicutes(100)	c__Clostridia(100)	o__Clostridiales(100)	f__Clostridiaceae(100)	g__Clostridium(100)	s__tetani(100)
Otu0884	0.00857192	0	0	0	0	0	0	0	k__Bacteria(100)	p__Actinobacteria(100)	c__Coriobacteriia(100)	o__Coriobacteriales(100)	f__Coriobacteriaceae(100)	g__Enterococcus(100)	s__casseliflavus(100)
Otu0885	0.00857192	0	0	0	0	0	0	0	k__Bacteria(100)	p__Proteobacteria(100)	c__Gammaproteobacteria(100)	o__Xanthomonadales(100)	f__Xanthomonadaceae(100)	g__Rhodanobacter(100)	unclassified(100)
Otu0888	0.00857192	0	0	0	0	0	0	0	k__Bacteria(100)	p__Proteobacteria(100)	c__Betaproteobacteria(100)	o__Burkholderiales(100)	f__Alcaligenaceae(100)	g__Rhodobacter(100)	s__sphaeroides(100)
Otu0891	0.00857192	0	0	0	0	0	0	0	k__Bacteria(100)	p__Firmicutes(100)	c__Clostridia(100)	o__Clostridiales(100)	f__[Tissierellaceae](100)	g__Gallicola(100)	unclassified(100)
Otu0892	0.00857192	0	0	0	0	0	0	0	k__Bacteria(100)	p__Firmicutes(100)	c__Bacilli(100)	o__Lactobacillales(100)	f__Enterococcaceae(100)	g__Vagococcus(100)	s__salmoninarum(100)
Otu0893	0.00857192	0	0	0	0	0	0	0	k__Bacteria(100)	p__Firmicutes(100)	c__Clostridia(100)	o__Clostridiales(100)	f__Lachnospiraceae(100)	g__Clostridium(100)	s__citroniae(100)
Otu0897	0.00857192	0	0	0	0	0	0	0	k__Bacteria(100)	p__Firmicutes(100)	c__Clostridia(100)	o__Clostridiales(100)	f__Peptococcaceae(100)	g__Desulfonispora(100)	s__thiosulfatigenes(100)
Otu0898	0.00857192	0	0	0	0	0	0	0	k__Bacteria(100)	p__Proteobacteria(100)	c__Betaproteobacteria(100)	o__Burkholderiales(100)	f__Alcaligenaceae(100)	g__Rhodobacter(100)	s__sphaeroides(100)
Otu0906	0.00857192	0	0	0	0	0	0	0	k__Bacteria(100)	p__Firmicutes(100)	c__Clostridia(100)	o__Clostridiales(100)	f__[Tissierellaceae](100)	g__Tepidimicrobium(100)	unclassified(100)
Otu0920	0.00857192	0	0	0	0	0	0	0	k__Bacteria(100)	p__Firmicutes(100)	c__Clostridia(100)	o__Clostridiales(100)	f__Clostridiaceae(100)	g__Clostridium(100)	s__halophilum(100)
Otu0923	0.00857192	0	0	0	0	0	0	0	k__Bacteria(100)	p__Proteobacteria(100)	c__Betaproteobacteria(100)	o__Burkholderiales(100)	f__Alcaligenaceae(100)	g__Alcaligenes(100)	s__faecalis(100)
Otu0930	0.00857192	0	0	0	0	0	0	0	k__Bacteria(100)	p__Firmicutes(100)	c__Clostridia(100)	o__Clostridiales(100)	f__Syntrophomonadaceae(100)	g__Syntrophomonas(100)	unclassified(100)
Otu0934	0.00857192	0	0	0	0	0	0	0	k__Bacteria(100)	p__Bacteroidetes(100)	c__[Saprospirae](100)	o__[Saprospirales](100)	f__Chitinophagaceae(100)	g__Niastella(100)	unclassified(100)
Otu0946	0.00857192	0	0	0	0	0	0	0	k__Bacteria(100)	p__Firmicutes(100)	c__Clostridia(100)	o__Clostridiales(100)	f__[Tissierellaceae](100)	g__Anaerococcus(100)	unclassified(100)
Otu0953	0.00857192	0	0	0	0	0	0	0	k__Bacteria(100)	p__Bacteroidetes(100)	c__Bacteroidia(100)	o__Bacteroidales(100)	f__Porphyromonadaceae(100)	g__Petrimonas(100)	s__sulfuriphila(100)
Otu0958	0.00857192	0	0	0	0	0	0	0	k__Bacteria(100)	p__Proteobacteria(100)	c__Betaproteobacteria(100)	o__Burkholderiales(100)	f__Alcaligenaceae(100)	g__Rhodobacter(100)	s__sphaeroides(100)
Otu0965	0.00857192	0	0	0	0	0	0	0	k__Bacteria(100)	p__Bacteroidetes(100)	c__Bacteroidia(100)	o__Bacteroidales(100)	f__Bacteroidaceae(100)	g__Bacteroides(100)	s__coprosuis(100)
Otu0969	0.00857192	0	0	0	0	0	0	0	k__Bacteria(100)	p__Bacteroidetes(100)	c__Bacteroidia(100)	o__Bacteroidales(100)	f__Bacteroidaceae(100)	g__Bacteroides(100)	s__coprosuis(100)
Otu0970	0.00857192	0	0	0	0	0	0	0	k__Bacteria(100)	p__Firmicutes(100)	c__Clostridia(100)	o__Clostridiales(100)	f__[Tissierellaceae](100)	g__Sporanaerobacter(100)	unclassified(100)
Otu0971	0.00857192	0	0	0	0	0	0	0	k__Bacteria(100)	p__Firmicutes(100)	c__Clostridia(100)	o__Clostridiales(100)	f__Eubacteriaceae(100)	g__Anaerofustis(100)	unclassified(100)
Otu0977	0.00857192	0	0	0	0	0	0	0	k__Bacteria(100)	p__Firmicutes(100)	c__Clostridia(100)	o__Clostridiales(100)	f__[Tissierellaceae](100)	g__Sedimentibacter(100)	unclassified(100)
Otu0978	0.00857192	0	0	0	0	0	0	0	k__Bacteria(100)	p__Firmicutes(100)	c__Clostridia(100)	o__Clostridiales(100)	f__Lachnospiraceae(100)	g__Hespellia(100)	s__porcina(100)
Otu0980	0.00857192	0	0	0	0	0	0	0	k__Bacteria(100)	p__Firmicutes(100)	c__Clostridia(100)	o__Clostridiales(100)	f__Clostridiaceae(100)	g__Proteiniborus(100)	s__ethanoligenes(100)
Otu0983	0.00857192	0	0	0	0	0	0	0	k__Bacteria(100)	p__Firmicutes(100)	c__Clostridia(100)	o__Clostridiales(100)	f__Lachnospiraceae(100)	g__Defluviitalea(100)	s__saccharophila(100)
Otu0989	0.00857192	0	0	0	0	0	0	0	k__Bacteria(100)	p__Firmicutes(100)	c__Clostridia(100)	o__Clostridiales(100)	f__Peptococcaceae(100)	g__Desulfonispora(100)	s__thiosulfatigenes(100)
Otu0990	0.00857192	0	0	0	0	0	0	0	k__Bacteria(100)	p__Bacteroidetes(100)	c__Bacteroidia(100)	o__Bacteroidales(100)	f__Bacteroidaceae(100)	g__Bacteroides(100)	s__coprosuis(100)
Otu0991	0.00857192	0	0	0	0	0	0	0	k__Bacteria(100)	p__Firmicutes(100)	c__Clostridia(100)	o__Clostridiales(100)	f__Lachnospiraceae(100)	g__Clostridium(100)	s__symbiosum(100)
Otu0995	0.00857192	0	0	0	0	0	0	0	k__Bacteria(100)	p__Firmicutes(100)	c__Clostridia(100)	o__Clostridiales(100)	f__Lachnospiraceae(100)	g__Defluviitalea(100)	s__saccharophila(100)
Otu0997	0.00857192	0	0	0	0	0	0	0	k__Bacteria(100)	p__Bacteroidetes(100)	c__Bacteroidia(100)	o__Bacteroidales(100)	f__Bacteroidaceae(100)	g__Bacteroides(100)	s__coprosuis(100)
Otu1006	0.00857192	0	0	0	0	0	0	0	k__Bacteria(100)	p__Bacteroidetes(100)	c__Bacteroidia(100)	o__Bacteroidales(100)	f__Porphyromonadaceae(100)	g__Petrimonas(100)	s__sulfuriphila(100)
Otu1010	0.00857192	0	0	0	0	0	0	0	k__Bacteria(100)	p__Firmicutes(100)	c__Clostridia(100)	o__Clostridiales(100)	f__[Tissierellaceae](100)	g__Sedimentibacter(100)	unclassified(100)
Otu1012	0.00857192	0	0	0	0	0	0	0	k__Bacteria(100)	p__Bacteroidetes(100)	c__Bacteroidia(100)	o__Bacteroidales(100)	f__Bacteroidaceae(100)	g__Bacteroides(100)	s__coprosuis(100)
Otu1018	0.00857192	0	0	0	0	0	0	0	k__Bacteria(100)	p__Firmicutes(100)	c__Clostridia(100)	o__Clostridiales(100)	f__Clostridiaceae(100)	g__Clostridium(100)	s__purinilyticum(100)
Otu1020	0.00857192	0	0	0	0	0	0	0	k__Bacteria(100)	p__Firmicutes(100)	c__Clostridia(100)	o__Clostridiales(100)	f__Clostridiaceae(100)	g__Clostridium(100)	s__tetani(100)
Otu1022	0.00857192	0	0	0	0	0	0	0	k__Bacteria(100)	p__Firmicutes(100)	c__Clostridia(100)	o__Clostridiales(100)	f__Peptococcaceae(100)	g__Desulfonispora(100)	s__thiosulfatigenes(100)
Otu0014	0	0	0	0	0	0	0	0	k__Bacteria(100)	p__Firmicutes(100)	c__Clostridia(100)	o__Clostridiales(100)	f__Caldicoprobacteraceae(100)	g__Caldicoprobacter(100)	unclassified(100)
Otu0018	0	0	0	0	0	0	0	0	k__Bacteria(100)	p__Bacteroidetes(100)	c__Bacteroidia(98)	o__Bacteroidales(98)	f__Rikenellaceae(98)	g__Blvii28(98)	unclassified(98)
Otu0030	0	0	0	0	0	0	0	0	k__Bacteria(100)	p__Firmicutes(100)	c__Clostridia(100)	o__Clostridiales(100)	f__Clostridiaceae(100)	g__Clostridium(100)	unclassified(100)
Otu0032	0	0	0	0	0	0	0	0	k__Bacteria(100)	p__WWE1(100)	c__[Cloacamonae](100)	o__[Cloacamonales](100)	f__[Cloacamonaceae](100)	g__Candidatus_Cloacamonas(100)	unclassified(100)
Otu0035	0	0	0	0	0	0	0	0	k__Bacteria(100)	p__Fibrobacteres(100)	c__Fibrobacteria(100)	o__Fibrobacterales(100)	f__Fibrobacteraceae(100)	g__Fibrobacter(100)	s__succinogenes(100)
Otu0054	0	0	0	0	0	0	0	0	k__Bacteria(100)	p__Bacteroidetes(100)	c__Bacteroidia(100)	o__Bacteroidales(100)	f__Porphyromonadaceae(100)	g__Paludibacter(100)	unclassified(100)
Otu0055	0	0	0	0	0	0	0	0	k__Bacteria(100)	p__Bacteroidetes(100)	c__Bacteroidia(100)	o__Bacteroidales(100)	f__Porphyromonadaceae(100)	g__Petrimonas(100)	s__sulfuriphila(100)
Otu0056	0	0	0	0	0	0	0	0	k__Bacteria(100)	p__Firmicutes(100)	c__Clostridia(100)	o__MBA08(100)	unclassified(100)	unclassified(100)	unclassified(100)
Otu0057	0	0	0	0	0	0	0	0	k__Bacteria(100)	p__Bacteroidetes(100)	c__Sphingobacteriia(100)	o__Sphingobacteriales(100)	f__Sphingobacteriaceae(100)	g__Parapedobacter(100)	s__soli(100)
Otu0061	0	0	0	0	0	0	0	0	k__Bacteria(100)	p__Bacteroidetes(100)	c__Bacteroidia(100)	o__Bacteroidales(100)	f__Bacteroidaceae(100)	g__BF311(100)	unclassified(100)
Otu0065	0	0	0	0	0	0	0	0	k__Bacteria(100)	p__Verrucomicrobia(100)	c__[Pedosphaerae](100)	o__[Pedosphaerales](100)	f__R4-41B(100)	unclassified(100)	unclassified(100)
Otu0068	0	0	0	0	0	0	0	0	k__Bacteria(100)	p__Proteobacteria(100)	c__Gammaproteobacteria(100)	o__Pseudomonadales(100)	f__Pseudomonadaceae(100)	g__Pseudomonas(100)	s__caeni(100)
Otu0074	0	0	0	0	0	0	0	0	k__Bacteria(100)	p__Tenericutes(100)	c__RF3(100)	o__ML615J-28(100)	unclassified(100)	unclassified(100)	unclassified(100)
Otu0080	0	0	0	0	0	0	0	0	k__Bacteria(100)	p__Bacteroidetes(100)	c__Bacteroidia(100)	o__Bacteroidales(100)	f__Porphyromonadaceae(100)	g__Paludibacter(100)	unclassified(100)
Otu0090	0	0	0	0	0	0	0	0	k__Bacteria(100)	p__Bacteroidetes(100)	c__Bacteroidia(100)	o__Bacteroidales(100)	f__Porphyromonadaceae(100)	g__Petrimonas(99)	s__sulfuriphila(99)
Otu0094	0	0	0	0	0	0	0	0	k__Bacteria(100)	p__Bacteroidetes(100)	c__Bacteroidia(100)	o__Bacteroidales(100)	f__Marinilabiaceae(100)	unclassified(100)	unclassified(100)
Otu0097	0	0	0	0	0	0	0	0	k__Bacteria(100)	p__Firmicutes(100)	c__Clostridia(100)	o__Clostridiales(100)	f__Clostridiaceae(100)	g__Clostridium(100)	unclassified(100)
Otu0098	0	0	0	0	0	0	0	0	k__Bacteria(100)	p__SR1(100)	unclassified(100)	unclassified(100)	unclassified(100)	unclassified(100)	unclassified(100)
Otu0104	0	0	0	0	0	0	0	0	k__Bacteria(100)	p__Firmicutes(100)	c__Clostridia(100)	o__MBA08(100)	unclassified(100)	unclassified(100)	unclassified(100)
Otu0105	0	0	0	0	0	0	0	0	k__Bacteria(100)	p__Tenericutes(100)	c__RF3(100)	o__ML615J-28(100)	unclassified(100)	unclassified(100)	unclassified(100)
Otu0115	0	0	0	0	0	0	0	0	k__Bacteria(100)	p__Firmicutes(100)	c__Erysipelotrichi(100)	o__Erysipelotrichales(100)	f__Erysipelotrichaceae(100)	g__Anaerorhabdus(100)	s__furcosa(100)
Otu0121	0	0	0	0	0	0	0	0	k__Bacteria(100)	p__OD1(100)	c__ZB2(100)	unclassified(100)	unclassified(100)	unclassified(100)	unclassified(100)
Otu0123	0	0	0	0	0	0	0	0	k__Bacteria(100)	p__Firmicutes(100)	c__Clostridia(100)	o__Natranaerobiales(100)	f__Anaerobrancaceae(100)	g__Dethiobacter(100)	unclassified(100)
Otu0127	0	0	0	0	0	0	0	0	k__Bacteria(100)	p__WWE1(100)	c__[Cloacamonae](100)	o__[Cloacamonales](100)	f__[Cloacamonaceae](100)	g__W22(100)	unclassified(100)
Otu0128	0	0	0	0	0	0	0	0	k__Bacteria(100)	p__Firmicutes(100)	c__Clostridia(100)	o__Clostridiales(100)	f__Ruminococcaceae(100)	g__Ruminococcus(100)	unclassified(100)
Otu0130	0	0	0	0	0	0	0	0	k__Bacteria(100)	p__Synergistetes(100)	c__Synergistia(100)	o__Synergistales(100)	f__Synergistaceae(100)	g__vadinCA02(100)	unclassified(100)
Otu0132	0	0	0	0	0	0	0	0	k__Bacteria(100)	p__Firmicutes(100)	c__Clostridia(100)	o__Clostridiales(100)	f__Peptococcaceae(100)	g__Desulfonispora(100)	s__thiosulfatigenes(100)
Otu0133	0	0	0	0	0	0	0	0	k__Bacteria(100)	p__Proteobacteria(100)	c__Gammaproteobacteria(100)	o__Alteromonadales(100)	f__Alteromonadaceae(100)	g__Porticoccus(100)	s__litoralis(100)
Otu0134	0	0	0	0	0	0	0	0	k__Bacteria(100)	p__Firmicutes(100)	c__Clostridia(100)	o__Clostridiales(100)	f__Ruminococcaceae(100)	g__Ruminococcus(97)	unclassified(97)
Otu0135	0	0	0	0	0	0	0	0	k__Bacteria(100)	p__Bacteroidetes(100)	c__Bacteroidia(100)	o__Bacteroidales(100)	f__Porphyromonadaceae(100)	g__Paludibacter(100)	unclassified(100)
Otu0136	0	0	0	0	0	0	0	0	k__Bacteria(100)	p__Synergistetes(100)	c__Synergistia(100)	o__Synergistales(100)	f__Anaerobaculaceae(100)	g__Anaerobaculum(100)	unclassified(100)
Otu0143	0	0	0	0	0	0	0	0	k__Bacteria(100)	p__Bacteroidetes(100)	c__Flavobacteriia(100)	o__Flavobacteriales(100)	f__Flavobacteriaceae(100)	g__Myroides(100)	unclassified(100)
Otu0144	0	0	0	0	0	0	0	0	k__Bacteria(100)	p__OD1(100)	c__ABY1(100)	unclassified(100)	unclassified(100)	unclassified(100)	unclassified(100)
Otu0145	0	0	0	0	0	0	0	0	k__Bacteria(100)	p__Verrucomicrobia(100)	c__Verruco-5(100)	o__LD1-PB3(100)	unclassified(100)	unclassified(100)	unclassified(100)
Otu0146	0	0	0	0	0	0	0	0	k__Bacteria(100)	p__OP9(100)	c__JS1(100)	o__BA021(100)	unclassified(100)	unclassified(100)	unclassified(100)
Otu0147	0	0	0	0	0	0	0	0	k__Bacteria(100)	p__Tenericutes(100)	c__RF3(100)	o__ML615J-28(100)	unclassified(100)	unclassified(100)	unclassified(100)
Otu0150	0	0	0	0	0	0	0	0	k__Bacteria(100)	p__Firmicutes(100)	c__Clostridia(100)	o__MBA08(100)	unclassified(100)	unclassified(100)	unclassified(100)
Otu0152	0	0	0	0	0	0	0	0	k__Bacteria(100)	p__Firmicutes(100)	c__Clostridia(100)	o__Clostridiales(100)	f__Clostridiaceae(85)	g__Clostridium(85)	unclassified(85)
Otu0154	0	0	0	0	0	0	0	0	k__Bacteria(100)	p__Bacteroidetes(100)	c__Flavobacteriia(100)	o__Flavobacteriales(100)	f__Cryomorphaceae(100)	g__Lishizhenia(100)	s__caseinilytica(100)
Otu0155	0	0	0	0	0	0	0	0	k__Bacteria(100)	p__Firmicutes(100)	c__Clostridia(100)	o__Clostridiales(100)	f__Ruminococcaceae(100)	g__Sporobacter(100)	s__termitidis(100)
Otu0157	0	0	0	0	0	0	0	0	k__Bacteria(100)	p__Firmicutes(100)	c__Clostridia(100)	o__Clostridiales(95)	f__Caldicoprobacteraceae(95)	g__Caldicoprobacter(95)	unclassified(95)
Otu0160	0	0	0	0	0	0	0	0	k__Bacteria(100)	p__Synergistetes(100)	c__Synergistia(100)	o__Synergistales(100)	f__Dethiosulfovibrionaceae(100)	g__HA73(100)	unclassified(100)
Otu0161	0	0	0	0	0	0	0	0	k__Bacteria(100)	p__Firmicutes(100)	c__Clostridia(100)	o__Clostridiales(100)	f__Clostridiaceae(95)	g__Clostridium(95)	unclassified(95)
Otu0163	0	0	0	0	0	0	0	0	k__Bacteria(100)	p__Bacteroidetes(100)	c__Flavobacteriia(94)	o__Flavobacteriales(94)	f__Flavobacteriaceae(94)	g__Lutaonella(94)	s__thermophilus(94)
Otu0164	0	0	0	0	0	0	0	0	k__Bacteria(100)	p__Synergistetes(100)	c__Synergistia(100)	o__Synergistales(100)	f__Synergistaceae(100)	g__vadinCA02(100)	unclassified(100)
Otu0165	0	0	0	0	0	0	0	0	k__Bacteria(100)	p__Bacteroidetes(100)	c__Bacteroidia(100)	o__Bacteroidales(100)	f__[Odoribacteraceae](100)	g__Butyricimonas(100)	unclassified(100)
Otu0168	0	0	0	0	0	0	0	0	k__Bacteria(100)	p__Tenericutes(94)	c__Mollicutes(94)	o__Acholeplasmatales(94)	f__Acholeplasmataceae(94)	g__Solanum(94)	s__tuberosum_phytoplasma(94)
Otu0170	0	0	0	0	0	0	0	0	k__Bacteria(100)	p__Firmicutes(100)	c__Clostridia(100)	o__Clostridiales(100)	f__Ruminococcaceae(100)	g__Clostridium(100)	s__cellobioparum(100)
Otu0171	0	0	0	0	0	0	0	0	k__Bacteria(100)	p__Firmicutes(100)	c__Clostridia(100)	o__Clostridiales(100)	f__Gracilibacteraceae(100)	g__Gracilibacter(100)	unclassified(100)
Otu0172	0	0	0	0	0	0	0	0	k__Bacteria(100)	p__Firmicutes(100)	c__Clostridia(100)	o__Clostridiales(100)	f__Ruminococcaceae(100)	g__Sporobacter(100)	s__termitidis(100)
Otu0173	0	0	0	0	0	0	0	0	k__Bacteria(100)	p__Firmicutes(100)	c__Clostridia(100)	o__MBA08(100)	unclassified(100)	unclassified(100)	unclassified(100)
Otu0175	0	0	0	0	0	0	0	0	k__Bacteria(100)	p__Firmicutes(100)	c__Clostridia(100)	o__MBA08(100)	unclassified(100)	unclassified(100)	unclassified(100)
Otu0177	0	0	0	0	0	0	0	0	k__Bacteria(100)	p__Proteobacteria(100)	c__Betaproteobacteria(100)	o__Burkholderiales(100)	f__Comamonadaceae(100)	g__mine(100)	s__drainage_metagenome(100)
Otu0179	0	0	0	0	0	0	0	0	k__Bacteria(100)	p__Firmicutes(100)	c__Clostridia(100)	o__Clostridiales(100)	f__Clostridiaceae(93)	g__Clostridium(93)	unclassified(93)
Otu0180	0	0	0	0	0	0	0	0	k__Bacteria(100)	p__Bacteroidetes(100)	c__Bacteroidia(100)	o__Bacteroidales(100)	f__Marinilabiaceae(100)	g__Cytophaga(100)	s__xylanolytica(100)
Otu0181	0	0	0	0	0	0	0	0	k__Bacteria(100)	p__Elusimicrobia(100)	c__Endomicrobia(100)	unclassified(100)	unclassified(100)	unclassified(100)	unclassified(100)
Otu0182	0	0	0	0	0	0	0	0	k__Bacteria(100)	p__Bacteroidetes(100)	c__[Saprospirae](100)	o__[Saprospirales](100)	f__Chitinophagaceae(100)	g__Filimonas(100)	s__lacunae(100)
Otu0183	0	0	0	0	0	0	0	0	k__Bacteria(100)	p__Bacteroidetes(100)	c__Bacteroidia(100)	o__Bacteroidales(100)	f__Porphyromonadaceae(100)	g__Paludibacter(100)	unclassified(100)
Otu0184	0	0	0	0	0	0	0	0	k__Bacteria(100)	p__Firmicutes(100)	c__Clostridia(100)	o__SHA-98(100)	unclassified(100)	unclassified(100)	unclassified(100)
Otu0185	0	0	0	0	0	0	0	0	k__Bacteria(100)	p__Firmicutes(100)	c__Clostridia(100)	o__Clostridiales(100)	f__[Acidaminobacteraceae](100)	g__Guggenheimella(100)	unclassified(100)
Otu0189	0	0	0	0	0	0	0	0	k__Bacteria(100)	p__Firmicutes(100)	c__Clostridia(100)	o__SHA-98(100)	unclassified(100)	unclassified(100)	unclassified(100)
Otu0190	0	0	0	0	0	0	0	0	k__Bacteria(100)	p__Bacteroidetes(100)	c__Sphingobacteriia(100)	o__Sphingobacteriales(100)	f__Sphingobacteriaceae(100)	g__Mucilaginibacter(100)	s__paludis(100)
Otu0191	0	0	0	0	0	0	0	0	k__Bacteria(100)	p__Bacteroidetes(100)	c__Flavobacteriia(73)	o__Flavobacteriales(73)	f__Flavobacteriaceae(73)	g__Lutaonella(73)	s__thermophilus(73)
Otu0192	0	0	0	0	0	0	0	0	k__Bacteria(100)	p__Firmicutes(100)	c__Clostridia(100)	o__Clostridiales(100)	f__Clostridiaceae(100)	g__Clostridium(100)	unclassified(100)
Otu0198	0	0	0	0	0	0	0	0	k__Bacteria(100)	p__Firmicutes(100)	c__Erysipelotrichi(100)	o__Erysipelotrichales(100)	f__Erysipelotrichaceae(100)	g__gut(100)	s__metagenome(100)
Otu0199	0	0	0	0	0	0	0	0	k__Bacteria(100)	p__Firmicutes(100)	c__Clostridia(100)	o__Clostridiales(100)	f__Clostridiaceae(100)	g__Clostridium(100)	s__stercorarium(90)
Otu0201	0	0	0	0	0	0	0	0	k__Bacteria(100)	p__Bacteroidetes(100)	c__Bacteroidia(100)	o__Bacteroidales(100)	f__Marinilabiaceae(100)	g__Anaerophaga(100)	s__thermohalophila(100)
Otu0203	0	0	0	0	0	0	0	0	k__Bacteria(100)	p__Firmicutes(100)	c__Clostridia(100)	o__Clostridiales(100)	f__Ruminococcaceae(100)	unclassified(100)	unclassified(100)
Otu0204	0	0	0	0	0	0	0	0	k__Bacteria(100)	p__Synergistetes(100)	c__Synergistia(100)	o__Synergistales(100)	f__Dethiosulfovibrionaceae(100)	g__Dethiosulfovibrio(100)	s__russensis(100)
Otu0207	0	0	0	0	0	0	0	0	k__Bacteria(100)	p__Bacteroidetes(100)	c__Bacteroidia(100)	o__Bacteroidales(100)	f__Porphyromonadaceae(100)	g__Petrimonas(100)	s__sulfuriphila(100)
Otu0209	0	0	0	0	0	0	0	0	k__Bacteria(100)	p__Firmicutes(100)	c__Erysipelotrichi(100)	o__Erysipelotrichales(100)	f__Erysipelotrichaceae(100)	g__RFN20(100)	unclassified(100)
Otu0215	0	0	0	0	0	0	0	0	k__Bacteria(100)	p__Firmicutes(100)	c__Clostridia(100)	o__Clostridiales(100)	f__Clostridiaceae(100)	g__Clostridium(100)	s__purinilyticum(100)
Otu0216	0	0	0	0	0	0	0	0	k__Bacteria(100)	p__Acidobacteria(100)	c__BPC102(100)	o__MVS-40(100)	unclassified(100)	unclassified(100)	unclassified(100)
Otu0218	0	0	0	0	0	0	0	0	k__Bacteria(100)	p__Firmicutes(100)	c__Clostridia(100)	o__Clostridiales(100)	f__Clostridiaceae(100)	g__Clostridium(100)	s__stercorarium(100)
Otu0220	0	0	0	0	0	0	0	0	k__Bacteria(100)	p__Firmicutes(100)	c__Clostridia(100)	o__Clostridiales(100)	f__Ruminococcaceae(100)	g__Oscillospira(88)	unclassified(88)
Otu0221	0	0	0	0	0	0	0	0	k__Bacteria(100)	p__Firmicutes(100)	c__Clostridia(100)	o__Thermoanaerobacterales(100)	f__Thermoanaerobacteraceae(100)	g__Thermacetogenium(100)	unclassified(100)
Otu0222	0	0	0	0	0	0	0	0	k__Bacteria(100)	p__Firmicutes(100)	c__Clostridia(100)	o__Clostridiales(100)	f__Clostridiaceae(100)	g__Clostridium(100)	unclassified(100)
Otu0225	0	0	0	0	0	0	0	0	k__Bacteria(100)	p__Firmicutes(100)	c__OPB54(100)	unclassified(100)	unclassified(100)	unclassified(100)	unclassified(100)
Otu0228	0	0	0	0	0	0	0	0	k__Bacteria(100)	p__Spirochaetes(100)	c__Spirochaetes(100)	o__Sphaerochaetales(100)	f__Sphaerochaetaceae(100)	g__Sphaerochaeta(100)	unclassified(100)
Otu0234	0	0	0	0	0	0	0	0	k__Bacteria(100)	p__Bacteroidetes(100)	c__Flavobacteriia(100)	o__Flavobacteriales(100)	f__Flavobacteriaceae(100)	g__Sediminicola(100)	s__luteus(100)
Otu0236	0	0	0	0	0	0	0	0	k__Bacteria(100)	p__Proteobacteria(100)	c__Gammaproteobacteria(100)	o__Pseudomonadales(100)	f__Moraxellaceae(100)	g__Acinetobacter(100)	s__lwoffii(100)
Otu0237	0	0	0	0	0	0	0	0	k__Bacteria(100)	p__Firmicutes(100)	c__Clostridia(100)	o__Clostridiales(100)	f__Christensenellaceae(100)	unclassified(100)	unclassified(100)
Otu0238	0	0	0	0	0	0	0	0	k__Bacteria(100)	p__Bacteroidetes(100)	c__Flavobacteriia(100)	o__Flavobacteriales(100)	f__Cryomorphaceae(100)	g__Brumimicrobium(100)	unclassified(100)
Otu0239	0	0	0	0	0	0	0	0	k__Bacteria(100)	p__Tenericutes(100)	c__RF3(100)	o__ML615J-28(100)	unclassified(100)	unclassified(100)	unclassified(100)
Otu0241	0	0	0	0	0	0	0	0	k__Bacteria(100)	p__Firmicutes(100)	c__Clostridia(100)	o__Thermoanaerobacterales(100)	f__Thermoanaerobacteraceae(100)	g__Thermanaeromonas(100)	s__toyohensis(100)
Otu0242	0	0	0	0	0	0	0	0	k__Bacteria(100)	p__Firmicutes(100)	c__Clostridia(100)	o__Clostridiales(100)	f__Ruminococcaceae(100)	g__Cellulosibacter(100)	s__alkalithermophilus(100)
Otu0243	0	0	0	0	0	0	0	0	k__Bacteria(100)	p__Firmicutes(100)	c__Clostridia(100)	o__Clostridiales(100)	f__[Tissierellaceae](100)	g__Tepidimicrobium(100)	unclassified(100)
Otu0248	0	0	0	0	0	0	0	0	k__Bacteria(100)	p__Spirochaetes(100)	c__Spirochaetes(100)	o__Spirochaetales(100)	f__Spirochaetaceae(100)	g__Treponema(100)	unclassified(100)
Otu0252	0	0	0	0	0	0	0	0	k__Bacteria(100)	p__Spirochaetes(100)	c__Spirochaetes(100)	o__Spirochaetales(100)	f__Spirochaetaceae(100)	g__Treponema(100)	unclassified(100)
Otu0254	0	0	0	0	0	0	0	0	k__Bacteria(100)	p__Tenericutes(100)	c__RF3(100)	o__ML615J-28(100)	unclassified(100)	unclassified(100)	unclassified(100)
Otu0255	0	0	0	0	0	0	0	0	k__Bacteria(100)	p__Chloroflexi(100)	c__Dehalococcoidetes(100)	o__Dehalococcoidales(100)	f__Dehalococcoidaceae(100)	unclassified(100)	unclassified(100)
Otu0258	0	0	0	0	0	0	0	0	k__Bacteria(100)	p__Firmicutes(100)	c__Erysipelotrichi(100)	o__Erysipelotrichales(100)	f__Erysipelotrichaceae(100)	g__RFN20(100)	unclassified(100)
Otu0259	0	0	0	0	0	0	0	0	k__Bacteria(100)	p__Firmicutes(100)	c__Clostridia(100)	o__Clostridiales(100)	f__Peptococcaceae(100)	g__Pelotomaculum(100)	unclassified(100)
Otu0260	0	0	0	0	0	0	0	0	k__Bacteria(100)	p__Thermotogae(100)	c__Thermotogae(100)	o__Thermotogales(100)	f__Thermotogaceae(100)	g__S1(100)	unclassified(100)
Otu0265	0	0	0	0	0	0	0	0	k__Bacteria(100)	p__Firmicutes(100)	c__Clostridia(100)	o__Clostridiales(100)	f__Caldicoprobacteraceae(100)	g__Caldicoprobacter(100)	unclassified(100)
Otu0268	0	0	0	0	0	0	0	0	k__Bacteria(100)	p__Lentisphaerae(100)	c__[Lentisphaeria](100)	o__Z20(100)	f__R4-45B(100)	unclassified(100)	unclassified(100)
Otu0269	0	0	0	0	0	0	0	0	k__Bacteria(100)	p__WPS-2(100)	unclassified(100)	unclassified(100)	unclassified(100)	unclassified(100)	unclassified(100)
Otu0273	0	0	0	0	0	0	0	0	k__Bacteria(100)	p__Firmicutes(100)	c__Bacilli(100)	o__Bacillales(100)	f__[Thermicanaceae](100)	g__Bacillus(100)	s__solfatarensis(100)
Otu0274	0	0	0	0	0	0	0	0	k__Bacteria(100)	p__Proteobacteria(100)	c__Gammaproteobacteria(100)	o__Pseudomonadales(100)	f__Pseudomonadaceae(100)	g__Pseudomonas(100)	s__stutzeri(100)
Otu0275	0	0	0	0	0	0	0	0	k__Bacteria(100)	p__Lentisphaerae(100)	c__[Lentisphaeria](100)	o__Z20(100)	f__R4-45B(100)	unclassified(100)	unclassified(100)
Otu0282	0	0	0	0	0	0	0	0	k__Bacteria(100)	p__Bacteroidetes(100)	c__Bacteroidia(80)	o__Bacteroidales(80)	f__Porphyromonadaceae(80)	g__Petrimonas(80)	s__sulfuriphila(80)
Otu0294	0	0	0	0	0	0	0	0	k__Bacteria(100)	p__Bacteroidetes(100)	c__Bacteroidia(100)	o__Bacteroidales(100)	f__Marinilabiaceae(100)	unclassified(100)	unclassified(100)
Otu0297	0	0	0	0	0	0	0	0	k__Bacteria(100)	p__Bacteroidetes(100)	c__Sphingobacteriia(100)	o__Sphingobacteriales(100)	f__Sphingobacteriaceae(100)	g__Mucilaginibacter(100)	s__daejeonensis(100)
Otu0299	0	0	0	0	0	0	0	0	k__Bacteria(100)	p__Firmicutes(100)	c__Clostridia(100)	o__Clostridiales(100)	f__Ruminococcaceae(100)	unclassified(100)	unclassified(100)
Otu0300	0	0	0	0	0	0	0	0	k__Bacteria(100)	p__Firmicutes(100)	c__Clostridia(100)	o__Clostridiales(100)	f__Ruminococcaceae(75)	g__Cellulosibacter(75)	s__alkalithermophilus(75)
Otu0306	0	0	0	0	0	0	0	0	k__Bacteria(100)	p__OD1(100)	unclassified(100)	unclassified(100)	unclassified(100)	unclassified(100)	unclassified(100)
Otu0307	0	0	0	0	0	0	0	0	k__Bacteria(100)	p__Firmicutes(100)	c__Bacilli(100)	o__Bacillales(100)	f__Thermoactinomycetaceae(100)	g__Thermoflavimicrobium(100)	s__dichotomicum(100)
Otu0308	0	0	0	0	0	0	0	0	k__Bacteria(100)	p__Firmicutes(100)	c__Clostridia(100)	o__Clostridiales(100)	f__Ruminococcaceae(100)	g__Clostridium(100)	s__methylpentosum(100)
Otu0309	0	0	0	0	0	0	0	0	k__Bacteria(100)	p__Firmicutes(100)	c__Clostridia(100)	o__Clostridiales(100)	f__Clostridiaceae(100)	g__Clostridium(100)	s__purinilyticum(100)
Otu0311	0	0	0	0	0	0	0	0	k__Bacteria(100)	p__Firmicutes(100)	c__Clostridia(100)	o__Clostridiales(100)	f__Clostridiaceae(100)	g__Clostridium(100)	unclassified(100)
Otu0316	0	0	0	0	0	0	0	0	k__Bacteria(100)	p__Bacteroidetes(100)	c__Bacteroidia(100)	o__Bacteroidales(100)	f__Porphyromonadaceae(100)	g__Paludibacter(100)	unclassified(100)
Otu0318	0	0	0	0	0	0	0	0	k__Bacteria(100)	p__Firmicutes(100)	c__Clostridia(100)	o__Natranaerobiales(75)	f__Natranaerobiaceae(75)	g__Natronoanaerobium(75)	s__salstagnum(75)
Otu0320	0	0	0	0	0	0	0	0	k__Bacteria(100)	p__Proteobacteria(100)	c__Gammaproteobacteria(100)	o__Alteromonadales(100)	f__Idiomarinaceae(75)	unclassified(75)	unclassified(75)
Otu0324	0	0	0	0	0	0	0	0	k__Bacteria(100)	p__OD1(100)	c__ZB2(100)	unclassified(100)	unclassified(100)	unclassified(100)	unclassified(100)
Otu0327	0	0	0	0	0	0	0	0	k__Bacteria(100)	p__OD1(100)	c__ABY1(100)	unclassified(100)	unclassified(100)	unclassified(100)	unclassified(100)
Otu0328	0	0	0	0	0	0	0	0	k__Bacteria(100)	p__Lentisphaerae(100)	c__[Lentisphaeria](100)	o__Z20(100)	f__R4-45B(100)	unclassified(100)	unclassified(100)
Otu0330	0	0	0	0	0	0	0	0	k__Bacteria(100)	p__Proteobacteria(100)	c__Gammaproteobacteria(100)	o__Pseudomonadales(100)	f__Pseudomonadaceae(100)	g__Pseudomonas(100)	s__caeni(100)
Otu0331	0	0	0	0	0	0	0	0	k__Bacteria(100)	p__Chlorobi(100)	c__OPB56(100)	unclassified(100)	unclassified(100)	unclassified(100)	unclassified(100)
Otu0334	0	0	0	0	0	0	0	0	k__Bacteria(100)	p__Firmicutes(100)	c__Clostridia(100)	o__Clostridiales(100)	f__Ruminococcaceae(67)	g__Clostridium(67)	s__sufflavum(67)
Otu0335	0	0	0	0	0	0	0	0	k__Bacteria(100)	p__Bacteroidetes(100)	c__Bacteroidia(100)	o__Bacteroidales(100)	f__Marinilabiaceae(100)	g__Ruminofilibacter(100)	s__xylanolyticum(100)
Otu0336	0	0	0	0	0	0	0	0	k__Bacteria(100)	p__Firmicutes(100)	c__Clostridia(100)	o__Clostridiales(100)	f__Ruminococcaceae(100)	g__Clostridium(100)	unclassified(100)
Otu0337	0	0	0	0	0	0	0	0	k__Bacteria(100)	p__Proteobacteria(100)	c__Betaproteobacteria(100)	o__Burkholderiales(100)	f__Comamonadaceae(100)	g__Rhodoferax(100)	unclassified(100)
Otu0338	0	0	0	0	0	0	0	0	k__Bacteria(100)	p__Spirochaetes(100)	c__Spirochaetes(100)	o__Spirochaetales(100)	f__Spirochaetaceae(100)	g__Treponema(100)	unclassified(100)
Otu0353	0	0	0	0	0	0	0	0	k__Bacteria(100)	p__Firmicutes(100)	c__Clostridia(100)	o__Halanaerobiales(100)	f__Halanaerobiaceae(100)	g__Halothermothrix(100)	s__orenii(100)
Otu0354	0	0	0	0	0	0	0	0	k__Bacteria(100)	p__Firmicutes(100)	c__Clostridia(100)	o__Clostridiales(100)	f__[Mogibacteriaceae](100)	unclassified(100)	unclassified(100)
Otu0355	0	0	0	0	0	0	0	0	k__Bacteria(100)	p__Bacteroidetes(100)	c__Bacteroidia(100)	o__Bacteroidales(100)	f__Porphyromonadaceae(67)	g__Vestibaculum(67)	s__illigatum(67)
Otu0356	0	0	0	0	0	0	0	0	k__Bacteria(100)	p__Firmicutes(100)	c__Clostridia(100)	o__Clostridiales(100)	f__Lachnospiraceae(100)	g__Johnsonella(100)	s__ignava(100)
Otu0357	0	0	0	0	0	0	0	0	k__Bacteria(100)	p__Bacteroidetes(100)	c__Bacteroidia(100)	o__Bacteroidales(100)	f__Porphyromonadaceae(100)	g__Petrimonas(100)	s__sulfuriphila(100)
Otu0358	0	0	0	0	0	0	0	0	k__Bacteria(100)	p__Firmicutes(100)	c__Clostridia(100)	o__Clostridiales(100)	f__Peptococcaceae(100)	g__Desulfonispora(100)	s__thiosulfatigenes(100)
Otu0359	0	0	0	0	0	0	0	0	k__Bacteria(100)	p__Firmicutes(100)	c__Clostridia(100)	o__Clostridiales(100)	f__Caldicoprobacteraceae(100)	g__Caldicoprobacter(100)	unclassified(100)
Otu0360	0	0	0	0	0	0	0	0	k__Bacteria(100)	p__Firmicutes(100)	c__Erysipelotrichi(100)	o__Erysipelotrichales(100)	f__Erysipelotrichaceae(100)	g__RFN20(100)	unclassified(100)
Otu0361	0	0	0	0	0	0	0	0	k__Bacteria(100)	p__Synergistetes(100)	c__Synergistia(100)	o__Synergistales(100)	f__Dethiosulfovibrionaceae(100)	g__Jonquetella(100)	s__anthropi(100)
Otu0362	0	0	0	0	0	0	0	0	k__Bacteria(100)	p__Firmicutes(100)	c__Clostridia(100)	o__Clostridiales(100)	f__Ruminococcaceae(100)	g__Cellulosibacter(100)	s__alkalithermophilus(100)
Otu0363	0	0	0	0	0	0	0	0	k__Bacteria(100)	p__Firmicutes(100)	c__Clostridia(100)	o__Clostridiales(100)	f__Ruminococcaceae(100)	g__Clostridium(100)	s__cellobioparum(100)
Otu0364	0	0	0	0	0	0	0	0	k__Bacteria(100)	p__Bacteroidetes(100)	c__Bacteroidia(100)	o__Bacteroidales(100)	f__Marinilabiaceae(100)	g__Cytophaga(100)	s__xylanolytica(100)
Otu0365	0	0	0	0	0	0	0	0	k__Bacteria(100)	p__Firmicutes(100)	c__Bacilli(100)	o__Bacillales(100)	f__Thermoactinomycetaceae(100)	g__Thermoflavimicrobium(100)	s__dichotomicum(100)
Otu0366	0	0	0	0	0	0	0	0	k__Bacteria(100)	p__Bacteroidetes(100)	c__Bacteroidia(100)	o__Bacteroidales(100)	f__Porphyromonadaceae(100)	g__Petrimonas(100)	s__sulfuriphila(100)
Otu0367	0	0	0	0	0	0	0	0	k__Bacteria(100)	p__Firmicutes(100)	c__Clostridia(100)	o__Clostridiales(100)	f__Clostridiaceae(100)	g__Proteiniborus(100)	s__ethanoligenes(100)
Otu0368	0	0	0	0	0	0	0	0	k__Bacteria(100)	p__Lentisphaerae(100)	c__[Lentisphaeria](100)	o__Z20(100)	f__R4-45B(100)	unclassified(100)	unclassified(100)
Otu0369	0	0	0	0	0	0	0	0	k__Bacteria(100)	p__Bacteroidetes(100)	c__Bacteroidia(100)	o__Bacteroidales(100)	f__Marinilabiaceae(100)	g__Alkalitalea(100)	s__saponilacus(100)
Otu0370	0	0	0	0	0	0	0	0	k__Bacteria(100)	p__Firmicutes(100)	c__Clostridia(100)	o__Clostridiales(100)	f__Ruminococcaceae(100)	g__Papillibacter(100)	s__cinnamivorans(100)
Otu0371	0	0	0	0	0	0	0	0	k__Bacteria(100)	p__Firmicutes(100)	c__Clostridia(100)	o__Clostridiales(100)	f__Peptococcaceae(100)	g__Pelotomaculum(100)	unclassified(100)
Otu0372	0	0	0	0	0	0	0	0	k__Bacteria(100)	p__Tenericutes(100)	c__Mollicutes(100)	o__Acholeplasmatales(100)	f__Acholeplasmataceae(100)	g__Acholeplasma(100)	unclassified(100)
Otu0373	0	0	0	0	0	0	0	0	k__Bacteria(100)	p__Firmicutes(100)	c__Clostridia(100)	o__Clostridiales(100)	f__Ruminococcaceae(100)	g__Cellulosibacter(100)	s__alkalithermophilus(100)
Otu0389	0	0	0	0	0	0	0	0	k__Bacteria(100)	p__Proteobacteria(100)	c__Deltaproteobacteria(100)	o__Desulfuromonadales(100)	f__Pelobacteraceae(100)	g__Desulfuromonas(100)	s__michiganensis(100)
Otu0391	0	0	0	0	0	0	0	0	k__Bacteria(100)	p__Proteobacteria(100)	c__Gammaproteobacteria(100)	o__Pseudomonadales(100)	f__Moraxellaceae(100)	g__Acinetobacter(100)	s__lwoffii(100)
Otu0392	0	0	0	0	0	0	0	0	k__Bacteria(100)	p__Firmicutes(100)	c__Clostridia(100)	o__Clostridiales(100)	f__Syntrophomonadaceae(100)	g__Syntrophomonas(100)	unclassified(100)
Otu0393	0	0	0	0	0	0	0	0	k__Bacteria(100)	p__Firmicutes(100)	c__Clostridia(100)	o__MBA08(100)	unclassified(100)	unclassified(100)	unclassified(100)
Otu0394	0	0	0	0	0	0	0	0	k__Bacteria(100)	p__Bacteroidetes(100)	c__Bacteroidia(100)	o__Bacteroidales(100)	f__Marinilabiaceae(100)	unclassified(100)	unclassified(100)
Otu0396	0	0	0	0	0	0	0	0	k__Bacteria(100)	p__Firmicutes(100)	c__Clostridia(100)	o__Clostridiales(100)	f__Syntrophomonadaceae(100)	g__Syntrophomonas(100)	unclassified(100)
Otu0397	0	0	0	0	0	0	0	0	k__Bacteria(100)	p__Firmicutes(100)	c__Clostridia(100)	o__Clostridiales(100)	f__Ruminococcaceae(100)	g__Clostridium(100)	s__thermosuccinogenes(100)
Otu0399	0	0	0	0	0	0	0	0	k__Bacteria(100)	p__OP9(100)	c__JS1(100)	o__BA021(100)	unclassified(100)	unclassified(100)	unclassified(100)
Otu0400	0	0	0	0	0	0	0	0	k__Bacteria(100)	p__Bacteroidetes(100)	c__Bacteroidia(100)	o__Bacteroidales(100)	f__Porphyromonadaceae(100)	g__Petrimonas(100)	s__sulfuriphila(100)
Otu0402	0	0	0	0	0	0	0	0	k__Bacteria(100)	p__Firmicutes(100)	c__Clostridia(100)	o__Clostridiales(100)	f__Eubacteriaceae(100)	g__Garciella(100)	unclassified(100)
Otu0403	0	0	0	0	0	0	0	0	k__Bacteria(100)	p__Firmicutes(100)	c__Clostridia(100)	o__Clostridiales(100)	f__Clostridiaceae(100)	g__Clostridium(100)	unclassified(100)
Otu0405	0	0	0	0	0	0	0	0	k__Bacteria(100)	p__Bacteroidetes(100)	c__Cytophagia(100)	o__Cytophagales(100)	f__Cyclobacteriaceae(100)	g__Nitritalea(100)	s__halalkaliphila(100)
Otu0408	0	0	0	0	0	0	0	0	k__Bacteria(100)	p__Firmicutes(100)	c__Clostridia(100)	o__Clostridiales(100)	f__Ruminococcaceae(100)	g__Papillibacter(100)	s__cinnamivorans(100)
Otu0409	0	0	0	0	0	0	0	0	k__Bacteria(100)	p__TM7(100)	c__TM7-3(100)	o__CW040(100)	f__F16(100)	unclassified(100)	unclassified(100)
Otu0412	0	0	0	0	0	0	0	0	k__Bacteria(100)	p__WWE1(100)	c__[Cloacamonae](100)	o__[Cloacamonales](100)	f__[Cloacamonaceae](100)	g__Candidatus_Cloacamonas(100)	unclassified(100)
Otu0413	0	0	0	0	0	0	0	0	k__Bacteria(100)	p__Firmicutes(100)	c__Clostridia(100)	o__Clostridiales(100)	f__Ruminococcaceae(100)	unclassified(100)	unclassified(100)
Otu0415	0	0	0	0	0	0	0	0	k__Bacteria(100)	p__Firmicutes(100)	c__Clostridia(100)	o__Clostridiales(100)	f__Ruminococcaceae(100)	g__Ruminococcus(100)	unclassified(100)
Otu0417	0	0	0	0	0	0	0	0	k__Bacteria(100)	p__WS6(100)	c__SC72(100)	o__WCHB1-15(100)	unclassified(100)	unclassified(100)	unclassified(100)
Otu0419	0	0	0	0	0	0	0	0	k__Bacteria(100)	p__Firmicutes(100)	c__Clostridia(100)	o__Clostridiales(100)	f__Ruminococcaceae(100)	g__Cellulosibacter(100)	s__alkalithermophilus(100)
Otu0420	0	0	0	0	0	0	0	0	k__Bacteria(100)	p__Firmicutes(100)	c__Clostridia(100)	o__Clostridiales(100)	f__Christensenellaceae(100)	unclassified(100)	unclassified(100)
Otu0421	0	0	0	0	0	0	0	0	k__Bacteria(100)	p__Firmicutes(100)	c__Clostridia(100)	o__Clostridiales(100)	f__Caldicoprobacteraceae(100)	g__Caldicoprobacter(100)	unclassified(100)
Otu0427	0	0	0	0	0	0	0	0	k__Bacteria(100)	p__Firmicutes(100)	c__Clostridia(100)	o__Clostridiales(100)	f__Caldicoprobacteraceae(100)	g__Caldicoprobacter(100)	unclassified(100)
Otu0428	0	0	0	0	0	0	0	0	k__Bacteria(100)	p__Firmicutes(100)	c__Clostridia(100)	o__Clostridiales(100)	f__Ruminococcaceae(100)	g__Sporobacter(100)	s__termitidis(100)
Otu0433	0	0	0	0	0	0	0	0	k__Bacteria(100)	p__WWE1(100)	c__[Cloacamonae](100)	o__[Cloacamonales](100)	f__[Cloacamonaceae](100)	g__BHB21(100)	unclassified(100)
Otu0434	0	0	0	0	0	0	0	0	k__Bacteria(100)	p__Firmicutes(100)	c__Clostridia(100)	o__SHA-98(100)	f__D2(100)	unclassified(100)	unclassified(100)
Otu0470	0	0	0	0	0	0	0	0	k__Bacteria(100)	p__Firmicutes(100)	c__Clostridia(100)	o__Clostridiales(100)	f__Clostridiaceae(100)	g__Oxobacter(100)	unclassified(100)
Otu0473	0	0	0	0	0	0	0	0	k__Bacteria(100)	p__Firmicutes(100)	c__Clostridia(100)	o__Clostridiales(100)	f__Peptococcaceae(100)	g__Dehalobacter_Syntrophobotulus(100)	unclassified(100)
Otu0474	0	0	0	0	0	0	0	0	k__Bacteria(100)	p__Firmicutes(100)	c__Clostridia(100)	o__Clostridiales(100)	f__Peptococcaceae(100)	g__Desulfonispora(100)	s__thiosulfatigenes(100)
Otu0475	0	0	0	0	0	0	0	0	k__Bacteria(100)	p__Firmicutes(100)	c__Erysipelotrichi(100)	o__Erysipelotrichales(100)	f__Erysipelotrichaceae(100)	g__Anaerorhabdus(100)	s__furcosa(100)
Otu0479	0	0	0	0	0	0	0	0	k__Bacteria(100)	p__Firmicutes(100)	c__Bacilli(100)	o__Haloplasmatales(100)	f__Haloplasmataceae(100)	g__Haloplasma(100)	s__contractile(100)
Otu0480	0	0	0	0	0	0	0	0	k__Bacteria(100)	p__Firmicutes(100)	c__Clostridia(100)	o__Clostridiales(100)	f__Clostridiaceae(100)	g__Clostridium(100)	unclassified(100)
Otu0483	0	0	0	0	0	0	0	0	k__Bacteria(100)	p__Bacteroidetes(100)	c__Bacteroidia(100)	o__Bacteroidales(100)	f__Marinilabiaceae(100)	g__Alkalitalea(100)	s__saponilacus(100)
Otu0484	0	0	0	0	0	0	0	0	k__Bacteria(100)	p__Proteobacteria(100)	c__Betaproteobacteria(100)	o__Burkholderiales(100)	f__Alcaligenaceae(100)	g__Pusillimonas(100)	s__noertemannii(100)
Otu0487	0	0	0	0	0	0	0	0	k__Bacteria(100)	p__Cyanobacteria(100)	c__4C0d-2(100)	o__YS2(100)	unclassified(100)	unclassified(100)	unclassified(100)
Otu0488	0	0	0	0	0	0	0	0	k__Bacteria(100)	p__Firmicutes(100)	c__Clostridia(100)	o__Clostridiales(100)	f__Peptococcaceae(100)	g__Dehalobacter_Syntrophobotulus(100)	unclassified(100)
Otu0491	0	0	0	0	0	0	0	0	k__Bacteria(100)	p__Firmicutes(100)	c__Clostridia(100)	o__Clostridiales(100)	f__Ruminococcaceae(100)	g__Sporobacter(100)	s__termitidis(100)
Otu0494	0	0	0	0	0	0	0	0	k__Bacteria(100)	p__Actinobacteria(100)	c__Actinobacteria(100)	o__Actinomycetales(100)	f__Nocardioidaceae(100)	g__Propionicimonas(100)	unclassified(100)
Otu0506	0	0	0	0	0	0	0	0	k__Bacteria(100)	p__Lentisphaerae(100)	c__[Lentisphaeria](100)	o__Z20(100)	f__R4-45B(100)	unclassified(100)	unclassified(100)
Otu1025	0	0	0	0	0	0	0	0	k__Bacteria(100)	p__Proteobacteria(100)	c__Gammaproteobacteria(100)	o__Pseudomonadales(100)	f__Pseudomonadaceae(100)	g__Pseudomonas(100)	s__caeni(100)
Otu1029	0	0	0	0	0	0	0	0	k__Bacteria(100)	p__Firmicutes(100)	c__Clostridia(100)	o__Clostridiales(100)	f__Clostridiaceae(100)	g__Clostridium(100)	s__acidurici(100)
Otu1031	0	0	0	0	0	0	0	0	k__Bacteria(100)	p__Firmicutes(100)	c__Clostridia(100)	o__Clostridiales(100)	f__Lachnospiraceae(100)	g__Coprococcus(100)	unclassified(100)
Otu1032	0	0	0	0	0	0	0	0	k__Bacteria(100)	p__Bacteroidetes(100)	c__Bacteroidia(100)	o__Bacteroidales(100)	f__Porphyromonadaceae(100)	g__Proteiniphilum(100)	s__acetatigenes(100)
Otu1033	0	0	0	0	0	0	0	0	k__Bacteria(100)	p__Bacteroidetes(100)	c__Bacteroidia(100)	o__Bacteroidales(100)	f__Porphyromonadaceae(100)	g__Proteiniphilum(100)	s__acetatigenes(100)
Otu1040	0	0	0	0	0	0	0	0	k__Bacteria(100)	p__Firmicutes(100)	c__Clostridia(100)	o__Clostridiales(100)	f__[Tissierellaceae](100)	g__Sedimentibacter(100)	unclassified(100)
Otu1041	0	0	0	0	0	0	0	0	k__Bacteria(100)	p__Spirochaetes(100)	c__Spirochaetes(100)	o__Sphaerochaetales(100)	f__Sphaerochaetaceae(100)	unclassified(100)	unclassified(100)
Otu1042	0	0	0	0	0	0	0	0	k__Bacteria(100)	p__Bacteroidetes(100)	c__Bacteroidia(100)	o__Bacteroidales(100)	f__Porphyromonadaceae(100)	g__Paludibacter(100)	unclassified(100)
Otu1043	0	0	0	0	0	0	0	0	k__Bacteria(100)	p__Bacteroidetes(100)	c__Bacteroidia(100)	o__Bacteroidales(100)	f__Porphyromonadaceae(100)	g__Paludibacter(100)	unclassified(100)
Otu1044	0	0	0	0	0	0	0	0	k__Bacteria(100)	p__WPS-2(100)	unclassified(100)	unclassified(100)	unclassified(100)	unclassified(100)	unclassified(100)
Otu1045	0	0	0	0	0	0	0	0	k__Bacteria(100)	p__Firmicutes(100)	c__Clostridia(100)	o__Clostridiales(100)	f__Christensenellaceae(100)	unclassified(100)	unclassified(100)
Otu1047	0	0	0	0	0	0	0	0	k__Bacteria(100)	p__WWE1(100)	c__[Cloacamonae](100)	o__[Cloacamonales](100)	f__[Cloacamonaceae](100)	g__Candidatus_Cloacamonas(100)	unclassified(100)
Otu1048	0	0	0	0	0	0	0	0	k__Bacteria(100)	p__Tenericutes(100)	c__RF3(100)	o__ML615J-28(100)	unclassified(100)	unclassified(100)	unclassified(100)
Otu1049	0	0	0	0	0	0	0	0	k__Bacteria(100)	p__Bacteroidetes(100)	c__Sphingobacteriia(100)	o__Sphingobacteriales(100)	f__Sphingobacteriaceae(100)	g__Solitalea(100)	s__koreensis(100)
Otu1052	0	0	0	0	0	0	0	0	k__Bacteria(100)	p__Firmicutes(100)	c__Clostridia(100)	o__Clostridiales(100)	f__Ruminococcaceae(100)	g__Sporobacter(100)	s__termitidis(100)
Otu1053	0	0	0	0	0	0	0	0	k__Bacteria(100)	p__Bacteroidetes(100)	c__Cytophagia(100)	o__Cytophagales(100)	f__Cyclobacteriaceae(100)	g__Nitritalea(100)	s__halalkaliphila(100)
Otu1054	0	0	0	0	0	0	0	0	k__Bacteria(100)	p__Bacteroidetes(100)	c__Flavobacteriia(100)	o__Flavobacteriales(100)	f__Flavobacteriaceae(100)	g__Flavobacterium(100)	s__gelidilacus(100)
Otu1055	0	0	0	0	0	0	0	0	k__Bacteria(100)	p__Bacteroidetes(100)	c__Cytophagia(100)	o__Cytophagales(100)	f__Cyclobacteriaceae(100)	g__Nitritalea(100)	s__halalkaliphila(100)
Otu1056	0	0	0	0	0	0	0	0	k__Bacteria(100)	p__Proteobacteria(100)	c__Gammaproteobacteria(100)	o__Pseudomonadales(100)	f__Pseudomonadaceae(100)	g__Pseudomonas(100)	s__mendocina(100)
Otu1059	0	0	0	0	0	0	0	0	k__Bacteria(100)	p__Firmicutes(100)	c__Clostridia(100)	o__Clostridiales(100)	f__Caldicoprobacteraceae(100)	g__Caldicoprobacter(100)	unclassified(100)
Otu1062	0	0	0	0	0	0	0	0	k__Bacteria(100)	p__Tenericutes(100)	c__Mollicutes(100)	o__Acholeplasmatales(100)	f__Acholeplasmataceae(100)	g__Acholeplasma(100)	unclassified(100)
Otu1064	0	0	0	0	0	0	0	0	k__Bacteria(100)	p__Firmicutes(100)	c__Clostridia(100)	o__Clostridiales(100)	f__Lachnospiraceae(100)	g__Coprococcus(100)	unclassified(100)
Otu1065	0	0	0	0	0	0	0	0	k__Bacteria(100)	p__Bacteroidetes(100)	c__Sphingobacteriia(100)	o__Sphingobacteriales(100)	f__Sphingobacteriaceae(100)	g__Mucilaginibacter(100)	s__gossypiicola(100)
Otu1068	0	0	0	0	0	0	0	0	k__Bacteria(100)	p__Firmicutes(100)	c__Clostridia(100)	o__BSA2B-08(100)	unclassified(100)	unclassified(100)	unclassified(100)
Otu1071	0	0	0	0	0	0	0	0	k__Bacteria(100)	p__Tenericutes(100)	c__Mollicutes(100)	o__Acholeplasmatales(100)	f__Acholeplasmataceae(100)	g__Acholeplasma(100)	s__brassicae(100)
Otu1073	0	0	0	0	0	0	0	0	k__Bacteria(100)	p__Firmicutes(100)	c__Clostridia(100)	o__Clostridiales(100)	f__Ruminococcaceae(100)	g__Sporobacter(100)	s__termitidis(100)
Otu1074	0	0	0	0	0	0	0	0	k__Bacteria(100)	p__Bacteroidetes(100)	c__Bacteroidia(100)	o__Bacteroidales(100)	f__Porphyromonadaceae(100)	g__Proteiniphilum(100)	s__acetatigenes(100)
Otu1076	0	0	0	0	0	0	0	0	k__Bacteria(100)	p__Planctomycetes(100)	c__Planctomycetia(100)	o__Pirellulales(100)	f__Pirellulaceae(100)	g__planctomycete(100)	s__DDSW3008(100)
Otu1078	0	0	0	0	0	0	0	0	k__Bacteria(100)	p__Tenericutes(100)	c__RF3(100)	o__ML615J-28(100)	unclassified(100)	unclassified(100)	unclassified(100)
Otu1079	0	0	0	0	0	0	0	0	k__Bacteria(100)	p__Spirochaetes(100)	c__Spirochaetes(100)	o__Sphaerochaetales(100)	f__Sphaerochaetaceae(100)	g__Sphaerochaeta(100)	unclassified(100)
Otu1080	0	0	0	0	0	0	0	0	k__Bacteria(100)	p__Firmicutes(100)	c__Clostridia(100)	o__SHA-98(100)	unclassified(100)	unclassified(100)	unclassified(100)
Otu1081	0	0	0	0	0	0	0	0	k__Bacteria(100)	p__Bacteroidetes(100)	c__Sphingobacteriia(100)	o__Sphingobacteriales(100)	f__Sphingobacteriaceae(100)	g__Solitalea(100)	s__koreensis(100)
Otu1083	0	0	0	0	0	0	0	0	k__Bacteria(100)	p__Firmicutes(100)	c__Clostridia(100)	o__MBA08(100)	unclassified(100)	unclassified(100)	unclassified(100)
Otu1084	0	0	0	0	0	0	0	0	k__Bacteria(100)	p__Firmicutes(100)	c__Clostridia(100)	o__Clostridiales(100)	f__Ruminococcaceae(100)	g__Cellulosibacter(100)	s__alkalithermophilus(100)
Otu1087	0	0	0	0	0	0	0	0	k__Bacteria(100)	p__Verrucomicrobia(100)	c__[Pedosphaerae](100)	o__[Pedosphaerales](100)	f__R4-41B(100)	unclassified(100)	unclassified(100)
Otu1090	0	0	0	0	0	0	0	0	k__Bacteria(100)	p__Tenericutes(100)	c__RF3(100)	o__ML615J-28(100)	unclassified(100)	unclassified(100)	unclassified(100)
Otu1091	0	0	0	0	0	0	0	0	k__Bacteria(100)	p__Bacteroidetes(100)	c__Bacteroidia(100)	o__Bacteroidales(100)	f__Porphyromonadaceae(100)	g__Proteiniphilum(100)	s__acetatigenes(100)
Otu1092	0	0	0	0	0	0	0	0	k__Bacteria(100)	p__Firmicutes(100)	c__Clostridia(100)	o__Clostridiales(100)	f__Ruminococcaceae(100)	g__Papillibacter(100)	s__cinnamivorans(100)
Otu1093	0	0	0	0	0	0	0	0	k__Bacteria(100)	p__Synergistetes(100)	c__Synergistia(100)	o__Synergistales(100)	f__Dethiosulfovibrionaceae(100)	g__Dethiosulfovibrio(100)	s__peptidovorans(100)
Otu1094	0	0	0	0	0	0	0	0	k__Bacteria(100)	p__Firmicutes(100)	c__Clostridia(100)	o__Clostridiales(100)	f__Caldicoprobacteraceae(100)	g__Caldicoprobacter(100)	unclassified(100)
Otu1095	0	0	0	0	0	0	0	0	k__Bacteria(100)	p__Firmicutes(100)	c__Clostridia(100)	o__Clostridiales(100)	f__Peptococcaceae(100)	g__Dehalobacter_Syntrophobotulus(100)	unclassified(100)
Otu1096	0	0	0	0	0	0	0	0	k__Bacteria(100)	p__Tenericutes(100)	c__RF3(100)	o__ML615J-28(100)	unclassified(100)	unclassified(100)	unclassified(100)
Otu1097	0	0	0	0	0	0	0	0	k__Bacteria(100)	p__Firmicutes(100)	c__Clostridia(100)	o__Clostridiales(100)	f__Ruminococcaceae(100)	g__Cellulosibacter(100)	s__alkalithermophilus(100)
Otu1098	0	0	0	0	0	0	0	0	k__Bacteria(100)	p__Bacteroidetes(100)	c__Bacteroidia(100)	o__Bacteroidales(100)	f__Bacteroidaceae(100)	g__Bacteroides(100)	s__nordii(100)
Otu1099	0	0	0	0	0	0	0	0	k__Bacteria(100)	p__Firmicutes(100)	c__Clostridia(100)	o__Clostridiales(100)	f__Ruminococcaceae(100)	g__Cellulosibacter(100)	s__alkalithermophilus(100)
Otu1101	0	0	0	0	0	0	0	0	k__Bacteria(100)	p__Bacteroidetes(100)	c__Cytophagia(100)	o__Cytophagales(100)	f__Cytophagaceae(100)	g__Siphonobacter(100)	s__aquaeclarae(100)
Otu1103	0	0	0	0	0	0	0	0	k__Bacteria(100)	p__WWE1(100)	c__[Cloacamonae](100)	o__[Cloacamonales](100)	f__[Cloacamonaceae](100)	g__Candidatus_Cloacamonas(100)	unclassified(100)
Otu1104	0	0	0	0	0	0	0	0	k__Bacteria(100)	p__OD1(100)	c__ABY1(100)	unclassified(100)	unclassified(100)	unclassified(100)	unclassified(100)
Otu1105	0	0	0	0	0	0	0	0	k__Bacteria(100)	p__Lentisphaerae(100)	c__[Lentisphaeria](100)	o__Z20(100)	f__R4-45B(100)	unclassified(100)	unclassified(100)
Otu1106	0	0	0	0	0	0	0	0	k__Bacteria(100)	p__Firmicutes(100)	c__Clostridia(100)	o__Clostridiales(100)	f__Ruminococcaceae(100)	g__Cellulosibacter(100)	s__alkalithermophilus(100)
Otu1107	0	0	0	0	0	0	0	0	k__Bacteria(100)	p__Elusimicrobia(100)	c__Endomicrobia(100)	unclassified(100)	unclassified(100)	unclassified(100)	unclassified(100)
Otu1108	0	0	0	0	0	0	0	0	k__Bacteria(100)	p__Planctomycetes(100)	c__Phycisphaerae(100)	o__MSBL9(100)	unclassified(100)	unclassified(100)	unclassified(100)
Otu1109	0	0	0	0	0	0	0	0	k__Bacteria(100)	p__WS6(100)	c__SC72(100)	unclassified(100)	unclassified(100)	unclassified(100)	unclassified(100)
Otu1111	0	0	0	0	0	0	0	0	k__Bacteria(100)	p__Tenericutes(100)	c__RF3(100)	o__ML615J-28(100)	unclassified(100)	unclassified(100)	unclassified(100)
Otu1112	0	0	0	0	0	0	0	0	k__Bacteria(100)	p__Chloroflexi(100)	c__Anaerolineae(100)	o__Anaerolineales(100)	f__Anaerolinaceae(100)	g__Levilinea(100)	s__saccharolytica(100)
Otu1115	0	0	0	0	0	0	0	0	k__Bacteria(100)	p__Firmicutes(100)	c__Clostridia(100)	o__Clostridiales(100)	f__Ruminococcaceae(100)	g__Papillibacter(100)	s__cinnamivorans(100)
Otu1116	0	0	0	0	0	0	0	0	k__Bacteria(100)	p__OP9(100)	c__JS1(100)	o__BA021(100)	unclassified(100)	unclassified(100)	unclassified(100)
Otu1117	0	0	0	0	0	0	0	0	k__Bacteria(100)	p__WWE1(100)	c__[Cloacamonae](100)	o__[Cloacamonales](100)	f__[Cloacamonaceae](100)	g__Candidatus_Cloacamonas(100)	unclassified(100)
Otu1118	0	0	0	0	0	0	0	0	k__Bacteria(100)	p__Firmicutes(100)	c__Clostridia(100)	o__Clostridiales(100)	f__Gracilibacteraceae(100)	g__Gracilibacter(100)	unclassified(100)
Otu1119	0	0	0	0	0	0	0	0	k__Bacteria(100)	p__Verrucomicrobia(100)	c__Verruco-5(100)	o__LD1-PB3(100)	f__LD1-PA34(100)	unclassified(100)	unclassified(100)
Otu1121	0	0	0	0	0	0	0	0	k__Bacteria(100)	p__Verrucomicrobia(100)	c__Verruco-5(100)	o__WCHB1-41(100)	f__RFP12(100)	unclassified(100)	unclassified(100)
Otu1122	0	0	0	0	0	0	0	0	k__Bacteria(100)	p__Planctomycetes(100)	c__Planctomycetia(100)	o__Pirellulales(100)	f__Pirellulaceae(100)	unclassified(100)	unclassified(100)
Otu1124	0	0	0	0	0	0	0	0	k__Bacteria(100)	p__Firmicutes(100)	c__Clostridia(100)	o__Clostridiales(100)	f__Caldicoprobacteraceae(100)	g__Caldicoprobacter(100)	unclassified(100)
Otu1126	0	0	0	0	0	0	0	0	k__Bacteria(100)	p__Bacteroidetes(100)	c__Bacteroidia(100)	o__Bacteroidales(100)	f__Marinilabiaceae(100)	unclassified(100)	unclassified(100)
Otu1128	0	0	0	0	0	0	0	0	k__Bacteria(100)	p__Proteobacteria(100)	c__Betaproteobacteria(100)	o__Burkholderiales(100)	f__Alcaligenaceae(100)	g__Pusillimonas(100)	s__noertemannii(100)
Otu1129	0	0	0	0	0	0	0	0	k__Bacteria(100)	p__Proteobacteria(100)	c__Gammaproteobacteria(100)	o__Pseudomonadales(100)	f__Pseudomonadaceae(100)	g__Pseudomonas(100)	s__composti(100)
Otu1130	0	0	0	0	0	0	0	0	k__Bacteria(100)	p__Firmicutes(100)	c__Clostridia(100)	o__Clostridiales(100)	f__[Tissierellaceae](100)	g__Tissierella_Soehngenia(100)	unclassified(100)
Otu1131	0	0	0	0	0	0	0	0	k__Bacteria(100)	p__Firmicutes(100)	c__Bacilli(100)	o__Bacillales(100)	f__Bacillaceae(100)	g__Bacillus(100)	s__trypoxylicola(100)
Otu1132	0	0	0	0	0	0	0	0	k__Bacteria(100)	p__Bacteroidetes(100)	c__Bacteroidia(100)	o__Bacteroidales(100)	f__Marinilabiaceae(100)	g__Marinilabilia(100)	s__salmonicolor(100)
Otu1133	0	0	0	0	0	0	0	0	k__Bacteria(100)	p__Verrucomicrobia(100)	c__[Pedosphaerae](100)	o__[Pedosphaerales](100)	f__R4-41B(100)	unclassified(100)	unclassified(100)
Otu1134	0	0	0	0	0	0	0	0	k__Bacteria(100)	p__Firmicutes(100)	c__Clostridia(100)	o__Clostridiales(100)	f__Caldicoprobacteraceae(100)	g__Caldicoprobacter(100)	unclassified(100)
Otu1135	0	0	0	0	0	0	0	0	k__Bacteria(100)	p__WWE1(100)	c__[Cloacamonae](100)	o__[Cloacamonales](100)	f__[Cloacamonaceae](100)	g__Candidatus_Cloacamonas(100)	unclassified(100)
Otu1137	0	0	0	0	0	0	0	0	k__Bacteria(100)	p__Firmicutes(100)	c__Clostridia(100)	o__Clostridiales(100)	f__Caldicoprobacteraceae(100)	g__Caldicoprobacter(100)	unclassified(100)
Otu1138	0	0	0	0	0	0	0	0	k__Bacteria(100)	p__Firmicutes(100)	c__OPB54(100)	unclassified(100)	unclassified(100)	unclassified(100)	unclassified(100)
Otu1143	0	0	0	0	0	0	0	0	k__Bacteria(100)	p__Verrucomicrobia(100)	c__Verruco-5(100)	o__WCHB1-41(100)	f__WCHB1-25(100)	unclassified(100)	unclassified(100)
Otu1146	0	0	0	0	0	0	0	0	k__Bacteria(100)	p__Proteobacteria(100)	c__Betaproteobacteria(100)	o__Burkholderiales(100)	f__Comamonadaceae(100)	g__Leptothrix(100)	unclassified(100)
Otu1147	0	0	0	0	0	0	0	0	k__Bacteria(100)	p__Firmicutes(100)	c__Clostridia(100)	o__Clostridiales(100)	f__Caldicoprobacteraceae(100)	g__Caldicoprobacter(100)	unclassified(100)
Otu1148	0	0	0	0	0	0	0	0	k__Bacteria(100)	p__Bacteroidetes(100)	c__Bacteroidia(100)	o__Bacteroidales(100)	f__Marinilabiaceae(100)	g__Cytophaga(100)	s__xylanolytica(100)
Otu1149	0	0	0	0	0	0	0	0	k__Bacteria(100)	p__Firmicutes(100)	c__Clostridia(100)	o__Clostridiales(100)	f__Clostridiaceae(100)	g__Clostridium(100)	unclassified(100)
Otu1150	0	0	0	0	0	0	0	0	k__Bacteria(100)	p__OD1(100)	unclassified(100)	unclassified(100)	unclassified(100)	unclassified(100)	unclassified(100)
Otu1153	0	0	0	0	0	0	0	0	k__Bacteria(100)	p__Firmicutes(100)	c__Clostridia(100)	o__Clostridiales(100)	f__Eubacteriaceae(100)	g__Pseudoramibacter_Eubacterium(100)	unclassified(100)
Otu1154	0	0	0	0	0	0	0	0	k__Bacteria(100)	p__Tenericutes(100)	c__Mollicutes(100)	o__Acholeplasmatales(100)	f__Acholeplasmataceae(100)	g__Acholeplasma(100)	s__morum(100)
Otu1156	0	0	0	0	0	0	0	0	k__Bacteria(100)	p__Firmicutes(100)	c__Clostridia(100)	o__SHA-98(100)	unclassified(100)	unclassified(100)	unclassified(100)
Otu1157	0	0	0	0	0	0	0	0	k__Bacteria(100)	p__Tenericutes(100)	c__RF3(100)	o__ML615J-28(100)	unclassified(100)	unclassified(100)	unclassified(100)
Otu1160	0	0	0	0	0	0	0	0	k__Bacteria(100)	p__Bacteroidetes(100)	c__Bacteroidia(100)	o__Bacteroidales(100)	f__Marinilabiaceae(100)	g__Ruminofilibacter(100)	s__xylanolyticum(100)
Otu1161	0	0	0	0	0	0	0	0	k__Bacteria(100)	p__Firmicutes(100)	c__Bacilli(100)	o__Lactobacillales(100)	f__Streptococcaceae(100)	g__Streptococcus(100)	s__infantis(100)
Otu1162	0	0	0	0	0	0	0	0	k__Bacteria(100)	p__Tenericutes(100)	c__Mollicutes(100)	o__Acholeplasmatales(100)	f__Acholeplasmataceae(100)	g__Acholeplasma(100)	unclassified(100)
Otu1163	0	0	0	0	0	0	0	0	k__Bacteria(100)	p__Firmicutes(100)	c__Clostridia(100)	o__Clostridiales(100)	f__[Mogibacteriaceae](100)	g__Anaerovorax(100)	unclassified(100)
Otu1166	0	0	0	0	0	0	0	0	k__Bacteria(100)	p__Firmicutes(100)	c__Clostridia(100)	o__Clostridiales(100)	f__[Tissierellaceae](100)	g__Gallicola(100)	unclassified(100)
Otu1167	0	0	0	0	0	0	0	0	k__Bacteria(100)	p__Firmicutes(100)	c__Clostridia(100)	o__Clostridiales(100)	f__Lachnospiraceae(100)	g__Lachnospira(100)	s__pectinoschiza(100)
Otu1231	0	0	0	0	0	0	0	0	k__Bacteria(100)	p__Verrucomicrobia(100)	c__[Pedosphaerae](100)	o__[Pedosphaerales](100)	f__R4-41B(100)	unclassified(100)	unclassified(100)
Otu1239	0	0	0	0	0	0	0	0	k__Bacteria(100)	p__Firmicutes(100)	c__Clostridia(100)	o__Clostridiales(100)	f__Caldicoprobacteraceae(100)	g__Caldicoprobacter(100)	unclassified(100)
Otu1241	0	0	0	0	0	0	0	0	k__Bacteria(100)	p__Bacteroidetes(100)	c__Bacteroidia(100)	o__Bacteroidales(100)	f__Rikenellaceae(100)	g__Blvii28(100)	unclassified(100)
Otu1242	0	0	0	0	0	0	0	0	k__Bacteria(100)	p__Firmicutes(100)	c__Clostridia(100)	o__Clostridiales(100)	f__Lachnospiraceae(100)	g__Coprococcus(100)	unclassified(100)
Otu1244	0	0	0	0	0	0	0	0	k__Bacteria(100)	p__Actinobacteria(100)	c__Actinobacteria(100)	o__Actinomycetales(100)	f__Microbacteriaceae(100)	g__Subtercola(100)	s__boreus(100)
Otu1245	0	0	0	0	0	0	0	0	k__Bacteria(100)	p__Bacteroidetes(100)	c__Bacteroidia(100)	o__Bacteroidales(100)	f__Bacteroidaceae(100)	g__BF311(100)	unclassified(100)
Otu1248	0	0	0	0	0	0	0	0	k__Bacteria(100)	p__Firmicutes(100)	c__Clostridia(100)	o__Clostridiales(100)	f__Ruminococcaceae(100)	g__Sporobacter(100)	s__termitidis(100)
Otu1249	0	0	0	0	0	0	0	0	k__Bacteria(100)	p__Spirochaetes(100)	c__Spirochaetes(100)	o__Spirochaetales(100)	f__Spirochaetaceae(100)	g__Spirochaeta(100)	s__africana(100)
Otu1250	0	0	0	0	0	0	0	0	k__Bacteria(100)	p__Chloroflexi(100)	c__Anaerolineae(100)	o__Anaerolineales(100)	f__Anaerolinaceae(100)	g__T78(100)	unclassified(100)
Otu1251	0	0	0	0	0	0	0	0	k__Bacteria(100)	p__Bacteroidetes(100)	c__Flavobacteriia(100)	o__Flavobacteriales(100)	f__Flavobacteriaceae(100)	g__Croceibacter(100)	s__atlanticus(100)
Otu1252	0	0	0	0	0	0	0	0	k__Bacteria(100)	p__Tenericutes(100)	c__RF3(100)	o__ML615J-28(100)	unclassified(100)	unclassified(100)	unclassified(100)
Otu1253	0	0	0	0	0	0	0	0	k__Bacteria(100)	p__OD1(100)	c__ZB2(100)	unclassified(100)	unclassified(100)	unclassified(100)	unclassified(100)
Otu1254	0	0	0	0	0	0	0	0	k__Bacteria(100)	p__WWE1(100)	c__[Cloacamonae](100)	o__[Cloacamonales](100)	f__[Cloacamonaceae](100)	g__Candidatus_Cloacamonas(100)	unclassified(100)
Otu1255	0	0	0	0	0	0	0	0	k__Bacteria(100)	p__Firmicutes(100)	c__Clostridia(100)	o__Thermoanaerobacterales(100)	f__Thermoanaerobacteraceae(100)	g__Thermanaeromonas(100)	s__toyohensis(100)
Otu1257	0	0	0	0	0	0	0	0	k__Bacteria(100)	p__Bacteroidetes(100)	c__Bacteroidia(100)	o__Bacteroidales(100)	f__Porphyromonadaceae(100)	g__Proteiniphilum(100)	s__acetatigenes(100)
Otu1261	0	0	0	0	0	0	0	0	k__Bacteria(100)	p__Spirochaetes(100)	c__Spirochaetes(100)	o__Spirochaetales(100)	f__Spirochaetaceae(100)	g__Treponema(100)	unclassified(100)
Otu1265	0	0	0	0	0	0	0	0	k__Bacteria(100)	p__Bacteroidetes(100)	c__Bacteroidia(100)	o__Bacteroidales(100)	f__Porphyromonadaceae(100)	g__Petrimonas(100)	s__sulfuriphila(100)
Otu1267	0	0	0	0	0	0	0	0	k__Bacteria(100)	p__Firmicutes(100)	c__Clostridia(100)	o__Clostridiales(100)	f__Ruminococcaceae(100)	g__Clostridium(100)	s__sufflavum(100)
Otu1270	0	0	0	0	0	0	0	0	k__Bacteria(100)	p__Proteobacteria(100)	c__Betaproteobacteria(100)	o__Burkholderiales(100)	f__Oxalobacteraceae(100)	g__Ralstonia(100)	unclassified(100)
Otu1272	0	0	0	0	0	0	0	0	k__Bacteria(100)	p__Firmicutes(100)	c__Clostridia(100)	o__Thermoanaerobacterales(100)	f__Thermoanaerobacteraceae(100)	g__Thermacetogenium(100)	unclassified(100)
Otu1273	0	0	0	0	0	0	0	0	k__Bacteria(100)	p__Firmicutes(100)	c__Clostridia(100)	o__Clostridiales(100)	f__Clostridiaceae(100)	g__Clostridium(100)	unclassified(100)
Otu1277	0	0	0	0	0	0	0	0	k__Bacteria(100)	p__Firmicutes(100)	c__Bacilli(100)	o__Lactobacillales(100)	f__Aerococcaceae(100)	g__Marinilactibacillus(100)	s__psychrotolerans(100)
Otu1278	0	0	0	0	0	0	0	0	k__Bacteria(100)	p__Firmicutes(100)	c__Clostridia(100)	o__Clostridiales(100)	f__Clostridiaceae(100)	g__Clostridium(100)	s__kluyveri(100)
Otu1279	0	0	0	0	0	0	0	0	k__Bacteria(100)	p__Firmicutes(100)	c__Clostridia(100)	o__Clostridiales(100)	f__Christensenellaceae(100)	unclassified(100)	unclassified(100)
Otu1280	0	0	0	0	0	0	0	0	k__Bacteria(100)	p__Firmicutes(100)	c__Clostridia(100)	o__Clostridiales(100)	f__Peptococcaceae(100)	g__Pelotomaculum(100)	unclassified(100)
Otu1283	0	0	0	0	0	0	0	0	k__Bacteria(100)	p__Verrucomicrobia(100)	c__Verruco-5(100)	o__LD1-PB3(100)	unclassified(100)	unclassified(100)	unclassified(100)
Otu1286	0	0	0	0	0	0	0	0	k__Bacteria(100)	p__Bacteroidetes(100)	c__Bacteroidia(100)	o__Bacteroidales(100)	f__Porphyromonadaceae(100)	g__Petrimonas(100)	s__sulfuriphila(100)
Otu1287	0	0	0	0	0	0	0	0	k__Bacteria(100)	p__Bacteroidetes(100)	c__Bacteroidia(100)	o__Bacteroidales(100)	f__p-2534-18B5(100)	unclassified(100)	unclassified(100)
Otu1288	0	0	0	0	0	0	0	0	k__Bacteria(100)	p__Firmicutes(100)	c__Clostridia(100)	o__Clostridiales(100)	f__Ruminococcaceae(100)	g__Ethanoligenens(100)	unclassified(100)
Otu1291	0	0	0	0	0	0	0	0	k__Bacteria(100)	p__Firmicutes(100)	c__Clostridia(100)	o__Clostridiales(100)	f__Clostridiaceae(100)	g__Clostridium(100)	unclassified(100)
Otu1292	0	0	0	0	0	0	0	0	k__Bacteria(100)	p__Firmicutes(100)	c__Clostridia(100)	o__Clostridiales(100)	f__[Tissierellaceae](100)	g__Sedimentibacter(100)	unclassified(100)
Otu1293	0	0	0	0	0	0	0	0	k__Bacteria(100)	p__Firmicutes(100)	c__Clostridia(100)	o__Clostridiales(100)	f__Christensenellaceae(100)	unclassified(100)	unclassified(100)
Otu1294	0	0	0	0	0	0	0	0	k__Bacteria(100)	p__Synergistetes(100)	c__Synergistia(100)	o__Synergistales(100)	f__Dethiosulfovibrionaceae(100)	g__Aminobacterium(100)	unclassified(100)
Otu1295	0	0	0	0	0	0	0	0	k__Bacteria(100)	p__Firmicutes(100)	c__Clostridia(100)	o__Clostridiales(100)	f__[Tissierellaceae](100)	g__Tissierella_Soehngenia(100)	unclassified(100)
Otu1296	0	0	0	0	0	0	0	0	k__Bacteria(100)	p__Firmicutes(100)	c__Clostridia(100)	o__Clostridiales(100)	f__Caldicoprobacteraceae(100)	g__Caldicoprobacter(100)	unclassified(100)
Otu1298	0	0	0	0	0	0	0	0	k__Bacteria(100)	p__Firmicutes(100)	c__Clostridia(100)	o__Clostridiales(100)	f__Ruminococcaceae(100)	unclassified(100)	unclassified(100)
Otu1300	0	0	0	0	0	0	0	0	k__Bacteria(100)	p__Firmicutes(100)	c__Bacilli(100)	o__Bacillales(100)	f__Planococcaceae(100)	g__Sporosarcina(100)	unclassified(100)
Otu1302	0	0	0	0	0	0	0	0	k__Bacteria(100)	p__Firmicutes(100)	c__Clostridia(100)	o__Clostridiales(100)	f__Peptococcaceae(100)	g__Desulfitobacter(100)	unclassified(100)
Otu1303	0	0	0	0	0	0	0	0	k__Bacteria(100)	p__Synergistetes(100)	c__Synergistia(100)	o__Synergistales(100)	f__Dethiosulfovibrionaceae(100)	g__Aminobacterium(100)	unclassified(100)
Otu1304	0	0	0	0	0	0	0	0	k__Bacteria(100)	p__Tenericutes(100)	c__RF3(100)	o__ML615J-28(100)	unclassified(100)	unclassified(100)	unclassified(100)
Otu1307	0	0	0	0	0	0	0	0	k__Bacteria(100)	p__Firmicutes(100)	c__Clostridia(100)	o__Clostridiales(100)	f__Ruminococcaceae(100)	g__Sporobacter(100)	s__termitidis(100)
Otu1308	0	0	0	0	0	0	0	0	k__Bacteria(100)	p__Tenericutes(100)	c__Mollicutes(100)	o__Acholeplasmatales(100)	f__Acholeplasmataceae(100)	g__Acholeplasma(100)	s__morum(100)
Otu1309	0	0	0	0	0	0	0	0	k__Bacteria(100)	p__Fibrobacteres(100)	c__Fibrobacteria(100)	o__Fibrobacterales(100)	f__Fibrobacteraceae(100)	g__Fibrobacter(100)	s__succinogenes(100)
Otu1455	0	0	0	0	0	0	0	0	k__Bacteria(100)	p__Firmicutes(100)	c__Clostridia(100)	o__Clostridiales(100)	f__Clostridiaceae(100)	g__Clostridium(100)	unclassified(100)
Otu1457	0	0	0	0	0	0	0	0	k__Bacteria(100)	p__Firmicutes(100)	c__Clostridia(100)	o__Clostridiales(100)	f__Ruminococcaceae(100)	g__Cellulosibacter(100)	s__alkalithermophilus(100)
Otu1459	0	0	0	0	0	0	0	0	k__Bacteria(100)	p__Bacteroidetes(100)	c__Bacteroidia(100)	o__Bacteroidales(100)	f__Porphyromonadaceae(100)	g__Petrimonas(100)	s__sulfuriphila(100)
Otu1460	0	0	0	0	0	0	0	0	k__Bacteria(100)	p__WWE1(100)	c__[Cloacamonae](100)	o__[Cloacamonales](100)	f__CW-1(100)	unclassified(100)	unclassified(100)
Otu1461	0	0	0	0	0	0	0	0	k__Bacteria(100)	p__Firmicutes(100)	c__Clostridia(100)	o__Clostridiales(100)	f__Ruminococcaceae(100)	g__Clostridium(100)	s__methylpentosum(100)
Otu1464	0	0	0	0	0	0	0	0	k__Bacteria(100)	p__Bacteroidetes(100)	c__Bacteroidia(100)	o__Bacteroidales(100)	f__Marinilabiaceae(100)	g__Alkalitalea(100)	s__saponilacus(100)
Otu1467	0	0	0	0	0	0	0	0	k__Bacteria(100)	p__Armatimonadetes(100)	c__SJA-176(100)	o__GAB-B06(100)	unclassified(100)	unclassified(100)	unclassified(100)
Otu1468	0	0	0	0	0	0	0	0	k__Bacteria(100)	p__Bacteroidetes(100)	c__Bacteroidia(100)	o__Bacteroidales(100)	f__Porphyromonadaceae(100)	g__Paludibacter(100)	unclassified(100)
Otu1472	0	0	0	0	0	0	0	0	k__Bacteria(100)	p__Bacteroidetes(100)	c__Flavobacteriia(100)	o__Flavobacteriales(100)	f__Flavobacteriaceae(100)	g__Sediminicola(100)	s__luteus(100)
Otu1473	0	0	0	0	0	0	0	0	k__Bacteria(100)	p__Spirochaetes(100)	c__Spirochaetes(100)	o__Sphaerochaetales(100)	f__Sphaerochaetaceae(100)	g__Sphaerochaeta(100)	unclassified(100)
Otu1476	0	0	0	0	0	0	0	0	k__Bacteria(100)	p__Firmicutes(100)	c__Clostridia(100)	o__Clostridiales(100)	f__Caldicoprobacteraceae(100)	g__Caldicoprobacter(100)	unclassified(100)
Otu1477	0	0	0	0	0	0	0	0	k__Bacteria(100)	p__Firmicutes(100)	c__Clostridia(100)	o__Clostridiales(100)	f__Lachnospiraceae(100)	g__Robinsoniella(100)	s__peoriensis(100)
Otu1478	0	0	0	0	0	0	0	0	k__Bacteria(100)	p__Fibrobacteres(100)	c__Fibrobacteria(100)	o__Fibrobacterales(100)	f__Fibrobacteraceae(100)	g__Fibrobacter(100)	s__succinogenes(100)
Otu1484	0	0	0	0	0	0	0	0	k__Bacteria(100)	p__Firmicutes(100)	c__Clostridia(100)	o__Clostridiales(100)	f__Ruminococcaceae(100)	g__Clostridium(100)	s__thermosuccinogenes(100)
Otu1485	0	0	0	0	0	0	0	0	k__Bacteria(100)	p__Firmicutes(100)	c__Clostridia(100)	o__Clostridiales(100)	f__[Acidaminobacteraceae](100)	g__Guggenheimella(100)	unclassified(100)
Otu1487	0	0	0	0	0	0	0	0	k__Bacteria(100)	p__Proteobacteria(100)	c__Gammaproteobacteria(100)	o__Alteromonadales(100)	f__[Chromatiaceae](100)	g__Rheinheimera(100)	s__aquimaris(100)
Otu1488	0	0	0	0	0	0	0	0	k__Bacteria(100)	p__Firmicutes(100)	c__Clostridia(100)	o__Clostridiales(100)	f__[Tissierellaceae](100)	g__Anaerococcus(100)	unclassified(100)
Otu1489	0	0	0	0	0	0	0	0	k__Bacteria(100)	p__Firmicutes(100)	c__Clostridia(100)	o__Clostridiales(100)	f__Ruminococcaceae(100)	g__Clostridium(100)	s__cellobioparum(100)
Otu1493	0	0	0	0	0	0	0	0	k__Bacteria(100)	p__Tenericutes(100)	c__RF3(100)	o__ML615J-28(100)	unclassified(100)	unclassified(100)	unclassified(100)
Otu1494	0	0	0	0	0	0	0	0	k__Bacteria(100)	p__Tenericutes(100)	c__RF3(100)	o__ML615J-28(100)	unclassified(100)	unclassified(100)	unclassified(100)
Otu1495	0	0	0	0	0	0	0	0	k__Bacteria(100)	p__Firmicutes(100)	c__Clostridia(100)	o__Natranaerobiales(100)	f__Anaerobrancaceae(100)	g__Dethiobacter(100)	unclassified(100)
Otu1497	0	0	0	0	0	0	0	0	k__Bacteria(100)	p__Firmicutes(100)	c__Clostridia(100)	o__Clostridiales(100)	f__Lachnospiraceae(100)	g__Clostridium(100)	s__fimetarium(100)
Otu1502	0	0	0	0	0	0	0	0	k__Bacteria(100)	p__Firmicutes(100)	c__Clostridia(100)	o__Clostridiales(100)	f__Clostridiaceae(100)	g__Clostridium(100)	s__acidurici(100)
Otu1503	0	0	0	0	0	0	0	0	k__Bacteria(100)	p__Firmicutes(100)	c__Clostridia(100)	o__Clostridiales(100)	f__Ruminococcaceae(100)	g__Clostridium(100)	s__cellobioparum(100)
Otu1505	0	0	0	0	0	0	0	0	k__Bacteria(100)	p__Firmicutes(100)	c__Clostridia(100)	o__Clostridiales(100)	f__Clostridiaceae(100)	g__Clostridium(100)	unclassified(100)
Otu1506	0	0	0	0	0	0	0	0	k__Bacteria(100)	p__Firmicutes(100)	c__Clostridia(100)	o__Clostridiales(100)	f__Peptococcaceae(100)	g__Niigata-25(100)	unclassified(100)
Otu1507	0	0	0	0	0	0	0	0	k__Bacteria(100)	p__Actinobacteria(100)	c__Actinobacteria(100)	o__Actinomycetales(100)	f__Microbacteriaceae(100)	g__Microbacterium(100)	s__chocolatum(100)
Otu1512	0	0	0	0	0	0	0	0	k__Bacteria(100)	p__WWE1(100)	c__[Cloacamonae](100)	o__[Cloacamonales](100)	f__[Cloacamonaceae](100)	g__Candidatus_Cloacamonas(100)	unclassified(100)
Otu1513	0	0	0	0	0	0	0	0	k__Bacteria(100)	p__Firmicutes(100)	c__Clostridia(100)	o__Clostridiales(100)	f__Peptostreptococcaceae(100)	g__Clostridium(100)	s__venationis(100)
Otu1517	0	0	0	0	0	0	0	0	k__Bacteria(100)	p__Firmicutes(100)	c__Clostridia(100)	o__Clostridiales(100)	f__Caldicoprobacteraceae(100)	g__Caldicoprobacter(100)	unclassified(100)
Otu1518	0	0	0	0	0	0	0	0	k__Bacteria(100)	p__Spirochaetes(100)	c__Spirochaetes(100)	o__Spirochaetales(100)	f__Spirochaetaceae(100)	g__Spirochaeta(100)	s__africana(100)
Otu1520	0	0	0	0	0	0	0	0	k__Bacteria(100)	p__Firmicutes(100)	c__Clostridia(100)	o__Clostridiales(100)	f__Clostridiaceae(100)	g__Clostridium(100)	unclassified(100)
Otu1522	0	0	0	0	0	0	0	0	k__Bacteria(100)	p__Bacteroidetes(100)	c__Sphingobacteriia(100)	o__Sphingobacteriales(100)	f__Sphingobacteriaceae(100)	g__Solitalea(100)	s__koreensis(100)
Otu1561	0	0	0	0	0	0	0	0	k__Bacteria(100)	p__Firmicutes(100)	c__Clostridia(100)	o__Clostridiales(100)	f__[Tissierellaceae](100)	g__Tissierella_Soehngenia(100)	unclassified(100)
Otu1565	0	0	0	0	0	0	0	0	k__Bacteria(100)	p__Verrucomicrobia(100)	c__[Pedosphaerae](100)	o__[Pedosphaerales](100)	f__R4-41B(100)	unclassified(100)	unclassified(100)
Otu1566	0	0	0	0	0	0	0	0	k__Bacteria(100)	p__Tenericutes(100)	c__Mollicutes(100)	o__Entomoplasmatales(100)	f__Entomoplasmataceae(100)	g__Entomoplasma(100)	s__somnilux(100)
Otu1571	0	0	0	0	0	0	0	0	k__Bacteria(100)	p__Firmicutes(100)	c__Clostridia(100)	o__Clostridiales(100)	f__Ruminococcaceae(100)	g__Clostridium(100)	s__cellobioparum(100)
Otu1572	0	0	0	0	0	0	0	0	k__Bacteria(100)	p__Firmicutes(100)	c__Clostridia(100)	o__Clostridiales(100)	f__[Tissierellaceae](100)	g__Tepidimicrobium(100)	unclassified(100)
Otu1574	0	0	0	0	0	0	0	0	k__Bacteria(100)	p__Bacteroidetes(100)	c__Bacteroidia(100)	o__Bacteroidales(100)	f__Porphyromonadaceae(100)	g__Petrimonas(100)	s__sulfuriphila(100)
Otu1575	0	0	0	0	0	0	0	0	k__Bacteria(100)	p__Proteobacteria(100)	c__Gammaproteobacteria(100)	o__Pseudomonadales(100)	f__Pseudomonadaceae(100)	g__Pseudomonas(100)	unclassified(100)
Otu1576	0	0	0	0	0	0	0	0	k__Bacteria(100)	p__Proteobacteria(100)	c__Deltaproteobacteria(100)	o__Desulfuromonadales(100)	f__Pelobacteraceae(100)	g__Desulfuromonas(100)	s__michiganensis(100)
Otu1582	0	0	0	0	0	0	0	0	k__Bacteria(100)	p__Firmicutes(100)	c__Clostridia(100)	o__Clostridiales(100)	f__Christensenellaceae(100)	unclassified(100)	unclassified(100)
Otu1584	0	0	0	0	0	0	0	0	k__Bacteria(100)	p__Armatimonadetes(100)	c__SJA-176(100)	o__GAB-B06(100)	unclassified(100)	unclassified(100)	unclassified(100)
Otu1587	0	0	0	0	0	0	0	0	k__Bacteria(100)	p__Firmicutes(100)	c__Clostridia(100)	o__Clostridiales(100)	f__Clostridiaceae(100)	g__Clostridium(100)	s__gasigenes(100)
Otu1588	0	0	0	0	0	0	0	0	k__Bacteria(100)	p__Proteobacteria(100)	c__Alphaproteobacteria(100)	o__Rhizobiales(100)	f__Hyphomicrobiaceae(100)	g__Rhodoplanes(100)	unclassified(100)
Otu1589	0	0	0	0	0	0	0	0	k__Bacteria(100)	p__Proteobacteria(100)	c__Deltaproteobacteria(100)	o__Desulfobacterales(100)	f__Desulfobacteraceae(100)	g__Desulfococcus(100)	unclassified(100)
Otu1590	0	0	0	0	0	0	0	0	k__Bacteria(100)	p__Firmicutes(100)	c__Clostridia(100)	o__Clostridiales(100)	f__Clostridiaceae(100)	g__Clostridium(100)	s__acidurici(100)
Otu1591	0	0	0	0	0	0	0	0	k__Bacteria(100)	p__Fibrobacteres(100)	c__Fibrobacteria(100)	o__Fibrobacterales(100)	f__Fibrobacteraceae(100)	g__Fibrobacter(100)	s__succinogenes(100)
Otu1592	0	0	0	0	0	0	0	0	k__Bacteria(100)	p__Lentisphaerae(100)	c__[Lentisphaeria](100)	o__Z20(100)	f__R4-45B(100)	unclassified(100)	unclassified(100)
Otu1593	0	0	0	0	0	0	0	0	k__Bacteria(100)	p__Bacteroidetes(100)	c__Bacteroidia(100)	o__Bacteroidales(100)	f__p-2534-18B5(100)	unclassified(100)	unclassified(100)
